# Supplementary material for: Measuring researcher independence using bibliometric data: A proposal for a new performance indicator
Source: PLoS One. 2019 Mar 27;14(3):e0202712. doi: 10.1371/journal.pone.0202712 (PMC6436739; doi:10.1371/journal.pone.0202712)
Supplement: S1 Dataset — Data files used to calculate ego network measures. (XLSX) [file pone.0202712.s001.xlsx]

## Sheet: Explanation
For each of the researchers we used the WoS records to create the researchers collaboration network - the egonetwork
The tabs give the nodes (researchers in the collaboration network) and the links (the number of coauthor relations between each pair of nodes)
We also give the eigenvector centrality and the clustering coefficient for each of the nodes
The researchers are indicated with RA, RB, RC and RD.
The supervisors are indicated with SA, SB, SC, SD				(and if there are two: SA1, SA2 etc.)

## Sheet: RA_nodes
Id	Legend	eigencentrality	clustering
34	RA	1	0.068708
89	SA1	0.089481	0.428571
70	SA2	0.085115	0.47619
74		0.851988	0.118341
1		0.082042	1
2		0.249352	0.955556
3		0.124214	1
4		0.147762	1
5		0.28709	1
6		0.28709	1
7		0.097398	1
8		0.141437	1
9		0.177194	0.777778
10		0.28709	1
11		0.097398	1
12		0.203194	1
13		0.097398	1
14		0.203194	1
15		0.068925	1
16		0.15404	1
17		0.067743	1
18		0.121204	1
19		0.465833	0.31954
20		0.068925	1
21		0.105241	1
22		0.139469	0.833333
23		0.137418	1
24		0.137917	0.866667
25		0.235245	0.933333
26		0.097398	1
27		0.082042	1
28		0.061503	1
29		0.138796	1
30		0.085024	1
31		0.129773	1
32		0.19363	1
33		0.182836	1
35		0.204431	0.777778
36		0.16504	1
37		0.137418	1
38		0.068925	1
39		0.070778	1
40		0.141437	1
41		0.143499	1
42		0.192656	0.636364
43		0.070778	1
44		0.138796	1
45		0.28709	1
46		0.153359	1
47		0.182836	1
48		0.066062	1
49		0.082042	1
50		0.066062	1
51		0.28709	1
52		0.068925	1
53		0.203194	1
54		0.203194	1
55		0.287452	0.626374
56		0.296328	0.426316
57		0.137418	1
58		0.070778	1
59		0.070778	1
60		0.180022	0.722222
61		0.182836	1
62		0.147767	0.619048
63		0.203194	1
64		0.137418	1
65		0.203194	1
66		0.153359	1
67		0.28709	1
68		0.181258	1
69		0.121098	1
71		0.121204	1
72		0.063097	1
73		0.061503	1
75		0.097398	1
76		0.15404	1
77		0.203194	1
78		0.363631	0.686275
79		0.134066	0.352381
80		0.204431	0.777778
81		0.16504	1
82		0.182836	1
83		0.085024	1
84		0.151309	0.642857
85		0.153359	1
86		0.203194	1
87		0.082042	1
88		0.097398	1
90		0.182836	1
91		0.067743	1
92		0.15404	1
93		0.137418	1
94		0.147762	1
95		0.235245	0.933333
96		0.153359	1
97		0.406735	0.442029
98		0.066062	1
99		0.373238	0.643275
100		0.182836	1
101		0.129773	1
102		0.28709	1
103		0.147762	1
104		0.15404	1
105		0.258959	0.872727

## Sheet: RA_links
Id	Source	Target	Type
410	1	27	Undirected
195	1	34	Undirected
196	1	49	Undirected
197	1	79	Undirected
198	1	87	Undirected
199	2	19	Undirected
200	2	25	Undirected
49	2	34	Undirected
201	2	55	Undirected
92	2	74	Undirected
116	2	78	Undirected
202	2	95	Undirected
113	2	97	Undirected
101	2	99	Undirected
83	2	105	Undirected
203	3	34	Undirected
204	3	60	Undirected
218	3	62	Undirected
206	3	74	Undirected
194	4	19	Undirected
208	4	34	Undirected
209	4	74	Undirected
210	4	94	Undirected
211	4	103	Undirected
212	5	6	Undirected
89	5	10	Undirected
213	5	19	Undirected
90	5	34	Undirected
214	5	45	Undirected
215	5	51	Undirected
216	5	67	Undirected
99	5	74	Undirected
98	5	78	Undirected
96	5	97	Undirected
94	5	99	Undirected
217	5	102	Undirected
182	6	10	Undirected
180	6	19	Undirected
205	6	34	Undirected
171	6	45	Undirected
172	6	51	Undirected
173	6	67	Undirected
174	6	74	Undirected
175	6	78	Undirected
176	6	97	Undirected
177	6	99	Undirected
178	6	102	Undirected
179	7	11	Undirected
193	7	13	Undirected
181	7	26	Undirected
169	7	34	Undirected
183	7	75	Undirected
184	7	79	Undirected
185	7	88	Undirected
186	8	34	Undirected
187	8	40	Undirected
188	8	42	Undirected
189	8	56	Undirected
190	8	74	Undirected
24	9	34	Undirected
44	9	41	Undirected
54	9	42	Undirected
53	9	46	Undirected
52	9	56	Undirected
50	9	66	Undirected
23	9	74	Undirected
48	9	85	Undirected
47	9	96	Undirected
191	10	19	Undirected
79	10	34	Undirected
192	10	45	Undirected
230	10	51	Undirected
268	10	67	Undirected
56	10	74	Undirected
36	10	78	Undirected
41	10	97	Undirected
40	10	99	Undirected
207	10	102	Undirected
246	11	13	Undirected
247	11	26	Undirected
248	11	34	Undirected
249	11	75	Undirected
250	11	79	Undirected
251	11	88	Undirected
252	12	14	Undirected
253	12	34	Undirected
254	12	53	Undirected
269	12	54	Undirected
256	12	56	Undirected
244	12	63	Undirected
258	12	65	Undirected
259	12	74	Undirected
260	12	77	Undirected
261	12	86	Undirected
262	13	26	Undirected
263	13	34	Undirected
264	13	75	Undirected
265	13	79	Undirected
266	13	88	Undirected
267	14	34	Undirected
232	14	53	Undirected
257	14	54	Undirected
255	14	56	Undirected
220	14	63	Undirected
221	14	65	Undirected
222	14	74	Undirected
170	14	77	Undirected
224	14	86	Undirected
72	15	34	Undirected
71	15	70	Undirected
57	15	89	Undirected
225	16	34	Undirected
226	16	74	Undirected
227	16	76	Undirected
228	16	92	Undirected
229	16	97	Undirected
243	16	104	Undirected
231	17	34	Undirected
219	17	89	Undirected
233	17	91	Undirected
234	18	34	Undirected
235	18	71	Undirected
236	18	74	Undirected
237	18	84	Undirected
238	19	22	Undirected
239	19	29	Undirected
240	19	33	Undirected
3	19	34	Undirected
241	19	35	Undirected
242	19	44	Undirected
245	19	45	Undirected
139	19	47	Undirected
122	19	51	Undirected
137	19	55	Undirected
123	19	61	Undirected
124	19	67	Undirected
126	19	68	Undirected
4	19	74	Undirected
62	19	78	Undirected
132	19	80	Undirected
133	19	82	Undirected
134	19	90	Undirected
129	19	94	Undirected
63	19	97	Undirected
32	19	99	Undirected
130	19	100	Undirected
120	19	102	Undirected
125	19	103	Undirected
73	19	105	Undirected
74	20	34	Undirected
75	20	70	Undirected
77	20	89	Undirected
155	21	34	Undirected
156	21	74	Undirected
78	22	34	Undirected
157	22	62	Undirected
70	22	74	Undirected
162	23	34	Undirected
163	23	37	Undirected
164	23	57	Undirected
165	23	64	Undirected
138	23	74	Undirected
161	23	93	Undirected
159	24	31	Undirected
43	24	34	Undirected
148	24	62	Undirected
34	24	74	Undirected
35	24	84	Undirected
158	24	101	Undirected
141	25	32	Undirected
104	25	34	Undirected
140	25	55	Undirected
107	25	74	Undirected
109	25	78	Undirected
111	25	95	Undirected
112	25	97	Undirected
117	25	99	Undirected
144	25	105	Undirected
145	26	34	Undirected
146	26	75	Undirected
147	26	79	Undirected
150	26	88	Undirected
151	27	34	Undirected
153	27	49	Undirected
160	27	79	Undirected
154	27	87	Undirected
167	28	34	Undirected
127	28	73	Undirected
135	29	34	Undirected
136	29	44	Undirected
131	29	74	Undirected
91	30	34	Undirected
115	30	83	Undirected
46	30	97	Undirected
128	31	34	Undirected
149	31	74	Undirected
142	31	84	Undirected
143	31	101	Undirected
166	32	34	Undirected
168	32	74	Undirected
152	32	78	Undirected
121	32	95	Undirected
223	32	97	Undirected
472	32	99	Undirected
398	33	34	Undirected
399	33	47	Undirected
400	33	61	Undirected
401	33	74	Undirected
402	33	82	Undirected
403	33	90	Undirected
404	33	100	Undirected
55	34	35	Undirected
405	34	36	Undirected
406	34	37	Undirected
407	34	38	Undirected
422	34	39	Undirected
409	34	40	Undirected
86	34	41	Undirected
29	34	42	Undirected
397	34	43	Undirected
411	34	44	Undirected
412	34	45	Undirected
88	34	46	Undirected
413	34	47	Undirected
414	34	48	Undirected
415	34	49	Undirected
100	34	50	Undirected
416	34	51	Undirected
417	34	52	Undirected
418	34	53	Undirected
419	34	54	Undirected
15	34	55	Undirected
13	34	56	Undirected
420	34	57	Undirected
385	34	58	Undirected
296	34	59	Undirected
76	34	60	Undirected
408	34	61	Undirected
16	34	62	Undirected
373	34	63	Undirected
374	34	64	Undirected
375	34	65	Undirected
110	34	66	Undirected
376	34	67	Undirected
108	34	68	Undirected
377	34	69	Undirected
2	34	70	Undirected
378	34	71	Undirected
379	34	72	Undirected
103	34	73	Undirected
1	34	74	Undirected
380	34	75	Undirected
381	34	76	Undirected
382	34	77	Undirected
18	34	78	Undirected
8	34	79	Undirected
38	34	80	Undirected
396	34	81	Undirected
384	34	82	Undirected
33	34	83	Undirected
31	34	84	Undirected
37	34	85	Undirected
372	34	86	Undirected
386	34	87	Undirected
387	34	88	Undirected
5	34	89	Undirected
389	34	90	Undirected
390	34	91	Undirected
391	34	92	Undirected
392	34	93	Undirected
393	34	94	Undirected
68	34	95	Undirected
80	34	96	Undirected
7	34	97	Undirected
45	34	98	Undirected
9	34	99	Undirected
394	34	100	Undirected
434	34	101	Undirected
383	34	102	Undirected
421	34	103	Undirected
449	34	104	Undirected
27	34	105	Undirected
450	35	36	Undirected
451	35	55	Undirected
452	35	56	Undirected
453	35	60	Undirected
69	35	74	Undirected
82	35	80	Undirected
454	35	81	Undirected
455	36	56	Undirected
456	36	60	Undirected
457	36	74	Undirected
458	36	80	Undirected
473	36	81	Undirected
460	37	57	Undirected
448	37	64	Undirected
462	37	74	Undirected
463	37	93	Undirected
464	38	70	Undirected
465	38	89	Undirected
466	39	43	Undirected
467	39	79	Undirected
468	40	42	Undirected
469	40	56	Undirected
470	40	74	Undirected
471	41	42	Undirected
58	41	56	Undirected
59	41	74	Undirected
436	42	46	Undirected
60	42	56	Undirected
461	42	66	Undirected
30	42	74	Undirected
459	42	85	Undirected
424	42	96	Undirected
425	43	79	Undirected
426	44	74	Undirected
427	45	51	Undirected
428	45	67	Undirected
429	45	74	Undirected
430	45	78	Undirected
431	45	97	Undirected
432	45	99	Undirected
433	45	102	Undirected
64	46	66	Undirected
65	46	74	Undirected
66	46	85	Undirected
67	46	96	Undirected
447	47	61	Undirected
435	47	74	Undirected
423	47	82	Undirected
437	47	90	Undirected
438	47	100	Undirected
439	48	50	Undirected
440	48	98	Undirected
441	49	79	Undirected
442	49	87	Undirected
81	50	98	Undirected
443	51	67	Undirected
444	51	74	Undirected
445	51	78	Undirected
446	51	97	Undirected
370	51	99	Undirected
293	51	102	Undirected
395	52	70	Undirected
297	52	89	Undirected
298	53	54	Undirected
299	53	56	Undirected
300	53	63	Undirected
301	53	65	Undirected
302	53	74	Undirected
303	53	77	Undirected
304	53	86	Undirected
305	54	56	Undirected
320	54	63	Undirected
307	54	65	Undirected
295	54	74	Undirected
309	54	77	Undirected
310	54	86	Undirected
311	55	68	Undirected
312	55	69	Undirected
20	55	74	Undirected
313	55	78	Undirected
314	55	80	Undirected
315	55	95	Undirected
316	55	97	Undirected
317	55	99	Undirected
318	55	105	Undirected
283	56	60	Undirected
308	56	63	Undirected
306	56	65	Undirected
11	56	74	Undirected
271	56	77	Undirected
272	56	80	Undirected
273	56	81	Undirected
274	56	86	Undirected
275	57	64	Undirected
276	57	74	Undirected
277	57	93	Undirected
278	58	59	Undirected
279	58	79	Undirected
280	59	79	Undirected
294	60	62	Undirected
51	60	74	Undirected
282	60	80	Undirected
270	60	81	Undirected
284	61	74	Undirected
285	61	82	Undirected
286	61	90	Undirected
287	61	100	Undirected
19	62	74	Undirected
288	62	84	Undirected
289	63	65	Undirected
290	63	74	Undirected
291	63	77	Undirected
292	63	86	Undirected
332	64	74	Undirected
281	64	93	Undirected
319	65	74	Undirected
347	65	77	Undirected
348	65	86	Undirected
102	66	74	Undirected
118	66	85	Undirected
119	66	96	Undirected
349	67	74	Undirected
350	67	78	Undirected
351	67	97	Undirected
352	67	99	Undirected
353	67	102	Undirected
84	68	74	Undirected
354	68	99	Undirected
355	68	105	Undirected
356	69	74	Undirected
371	70	72	Undirected
6	70	89	Undirected
358	71	74	Undirected
346	71	84	Undirected
360	74	76	Undirected
361	74	77	Undirected
14	74	78	Undirected
85	74	80	Undirected
362	74	81	Undirected
363	74	82	Undirected
25	74	84	Undirected
97	74	85	Undirected
364	74	86	Undirected
365	74	90	Undirected
366	74	92	Undirected
367	74	93	Undirected
368	74	94	Undirected
87	74	95	Undirected
95	74	96	Undirected
10	74	97	Undirected
12	74	99	Undirected
369	74	100	Undirected
334	74	101	Undirected
359	74	102	Undirected
357	74	103	Undirected
322	74	104	Undirected
28	74	105	Undirected
323	75	79	Undirected
324	75	88	Undirected
325	76	92	Undirected
326	76	97	Undirected
327	76	104	Undirected
328	77	86	Undirected
114	78	95	Undirected
22	78	97	Undirected
17	78	99	Undirected
329	78	102	Undirected
105	78	105	Undirected
330	79	87	Undirected
331	79	88	Undirected
345	80	81	Undirected
333	82	90	Undirected
321	82	100	Undirected
93	83	97	Undirected
335	84	101	Undirected
106	85	96	Undirected
336	89	91	Undirected
337	90	100	Undirected
338	92	97	Undirected
339	92	104	Undirected
340	94	103	Undirected
39	95	97	Undirected
42	95	99	Undirected
341	95	105	Undirected
21	97	99	Undirected
342	97	102	Undirected
343	97	104	Undirected
61	97	105	Undirected
344	99	102	Undirected
26	99	105	Undirected

## Sheet: RB_nodes
Id	legend	eigencentrality	clustering
554	RB	1	0.08254
539	SB	0.911456	0.111111
538		0.463642	0.339031
567		0.38879	0.293447
482		0.085823	1
483		0.137566	1
484		0.18327	1
485		0.293485	0.571429
486		0.170283	1
487		0.160291	1
488		0.079432	1
489		0.092321	1
490		0.165892	1
491		0.092321	1
492		0.30328	0.893939
493		0.305508	0.878788
494		0.199655	1
495		0.208023	1
496		0.174184	1
497		0.340236	0.373684
498		0.184361	0.761905
499		0.092321	1
500		0.103854	0.555556
501		0.137566	1
502		0.092321	1
503		0.085823	1
504		0.190897	0.722222
505		0.344463	0.685714
506		0.176995	1
507		0.092321	1
508		0.208023	1
509		0.079432	1
510		0.18327	1
511		0.199655	1
512		0.079432	1
513		0.085823	1
514		0.246719	0.615385
515		0.174184	1
516		0.134783	1
517		0.141122	1
518		0.300515	0.516484
519		0.168714	0.733333
520		0.150445	1
521		0.352643	0.588235
522		0.142536	1
523		0.193195	1
524		0.146198	1
525		0.092321	1
526		0.146198	1
527		0.18208	0.857143
528		0.166756	1
529		0.133068	1
530		0.193195	1
531		0.172802	1
532		0.30328	0.893939
533		0.085823	1
534		0.165892	1
535		0.165849	1
536		0.240054	0.654545
537		0.230117	0.781818
540		0.184759	1
541		0.184759	1
542		0.199655	1
543		0.193195	1
544		0.111984	1
545		0.176995	1
546		0.085823	1
547		0.320573	0.703297
548		0.18327	1
549		0.30196	0.74359
550		0.092321	1
551		0.193195	1
552		0.146198	1
553		0.147552	1
555		0.184759	1
556		0.230117	0.781818
557		0.058754	0
558		0.111984	1
559		0.176995	1
560		0.146416	1
561		0.170283	1
562		0.165892	1
563		0.188048	0.821429
564		0.160291	1
565		0.198367	0.666667
566		0.309616	0.820513
568		0.149692	1
569		0.174184	1
570		0.079432	1
571		0.184759	1
572		0.147552	1
573		0.176995	1

## Sheet: RB_links
Id	Source	Target	Type
2701	482	500	Undirected
2703	482	503	Undirected
2800	482	513	Undirected
2788	482	533	Undirected
2787	482	546	Undirected
2896	482	554	Undirected
2786	483	501	Undirected
2956	483	539	Undirected
2785	483	549	Undirected
2888	483	554	Undirected
2784	484	510	Undirected
2761	484	537	Undirected
2970	484	539	Undirected
2792	484	548	Undirected
2886	484	554	Undirected
2764	484	556	Undirected
3008	484	567	Undirected
2742	485	492	Undirected
2741	485	493	Undirected
2740	485	498	Undirected
2739	485	505	Undirected
2738	485	524	Undirected
2737	485	526	Undirected
2736	485	528	Undirected
2726	485	532	Undirected
2880	485	538	Undirected
2968	485	539	Undirected
2734	485	549	Undirected
2743	485	552	Undirected
2914	485	554	Undirected
2732	485	566	Undirected
2731	486	514	Undirected
2965	486	539	Undirected
2884	486	554	Undirected
2730	486	561	Undirected
2729	486	563	Undirected
3016	486	567	Undirected
2728	487	514	Undirected
2962	487	539	Undirected
2902	487	554	Undirected
2727	487	563	Undirected
3010	487	567	Undirected
2752	488	500	Undirected
2754	488	509	Undirected
2735	488	512	Undirected
2898	488	554	Undirected
2760	488	570	Undirected
2759	489	491	Undirected
2758	489	499	Undirected
2757	489	502	Undirected
2756	489	507	Undirected
2755	489	525	Undirected
2744	489	550	Undirected
2900	489	554	Undirected
2753	490	534	Undirected
2990	490	539	Undirected
2893	490	554	Undirected
2762	490	562	Undirected
2751	490	565	Undirected
3006	490	567	Undirected
2750	491	499	Undirected
2783	491	502	Undirected
2745	491	507	Undirected
2746	491	525	Undirected
2747	491	550	Undirected
2910	491	554	Undirected
2748	492	493	Undirected
2749	492	505	Undirected
2670	492	518	Undirected
2782	492	521	Undirected
2793	492	532	Undirected
2868	492	538	Undirected
2995	492	539	Undirected
2794	492	547	Undirected
2795	492	549	Undirected
2908	492	554	Undirected
2796	492	566	Undirected
2797	493	497	Undirected
2798	493	505	Undirected
2799	493	521	Undirected
2773	493	532	Undirected
2877	493	538	Undirected
2975	493	539	Undirected
2771	493	547	Undirected
2790	493	549	Undirected
2915	493	554	Undirected
2765	493	566	Undirected
2766	494	511	Undirected
2767	494	514	Undirected
2768	494	537	Undirected
2980	494	539	Undirected
2769	494	542	Undirected
2899	494	554	Undirected
2770	494	556	Undirected
3001	494	567	Undirected
2781	495	508	Undirected
2772	495	521	Undirected
2876	495	538	Undirected
2984	495	539	Undirected
2763	495	547	Undirected
2895	495	554	Undirected
2774	495	566	Undirected
2775	496	497	Undirected
2776	496	504	Undirected
2777	496	515	Undirected
2778	496	527	Undirected
2985	496	539	Undirected
2951	496	554	Undirected
2779	496	569	Undirected
2780	497	504	Undirected
2708	497	505	Undirected
2658	497	506	Undirected
2733	497	515	Undirected
2671	497	520	Undirected
2672	497	522	Undirected
2673	497	527	Undirected
2674	497	531	Undirected
2675	497	535	Undirected
2676	497	536	Undirected
2867	497	538	Undirected
2971	497	539	Undirected
2687	497	545	Undirected
2678	497	547	Undirected
2947	497	554	Undirected
2669	497	559	Undirected
2680	497	569	Undirected
2681	497	573	Undirected
2682	498	519	Undirected
2683	498	528	Undirected
2878	498	538	Undirected
2973	498	539	Undirected
2918	498	554	Undirected
2684	498	568	Undirected
2685	499	502	Undirected
2660	499	507	Undirected
2679	499	525	Undirected
2677	499	550	Undirected
2923	499	554	Undirected
2652	500	503	Undirected
2653	500	509	Undirected
2654	500	512	Undirected
2655	500	513	Undirected
2656	500	533	Undirected
2657	500	546	Undirected
2939	500	554	Undirected
2668	500	570	Undirected
2992	501	539	Undirected
2659	501	549	Undirected
2917	501	554	Undirected
2651	502	507	Undirected
2661	502	525	Undirected
2662	502	550	Undirected
2930	502	554	Undirected
2663	503	513	Undirected
2664	503	533	Undirected
2665	503	546	Undirected
2934	503	554	Undirected
2666	504	515	Undirected
2667	504	519	Undirected
2689	504	527	Undirected
2717	504	529	Undirected
2987	504	539	Undirected
2919	504	554	Undirected
2686	504	569	Undirected
2709	505	518	Undirected
2710	505	521	Undirected
2711	505	532	Undirected
2712	505	535	Undirected
2713	505	536	Undirected
2871	505	538	Undirected
2966	505	539	Undirected
2714	505	547	Undirected
2725	505	549	Undirected
2937	505	554	Undirected
2716	505	566	Undirected
2707	506	536	Undirected
2955	506	539	Undirected
2718	506	545	Undirected
2931	506	554	Undirected
2719	506	559	Undirected
2720	506	573	Undirected
2721	507	525	Undirected
2722	507	550	Undirected
2928	507	554	Undirected
2723	508	521	Undirected
2882	508	538	Undirected
2964	508	539	Undirected
2724	508	547	Undirected
2925	508	554	Undirected
2698	508	566	Undirected
2696	509	512	Undirected
2929	509	554	Undirected
2715	509	570	Undirected
2690	510	537	Undirected
2961	510	539	Undirected
2691	510	548	Undirected
2942	510	554	Undirected
2692	510	556	Undirected
3007	510	567	Undirected
2693	511	514	Undirected
2694	511	537	Undirected
2967	511	539	Undirected
2695	511	542	Undirected
2946	511	554	Undirected
2706	511	556	Undirected
3012	511	567	Undirected
2953	512	554	Undirected
2697	512	570	Undirected
2688	513	533	Undirected
2699	513	546	Undirected
2945	513	554	Undirected
2700	514	537	Undirected
2959	514	539	Undirected
2702	514	542	Undirected
2950	514	554	Undirected
2789	514	556	Undirected
2704	514	561	Undirected
2705	514	563	Undirected
2791	514	564	Undirected
3000	514	567	Undirected
2860	515	527	Undirected
2958	515	539	Undirected
2949	515	554	Undirected
2858	515	569	Undirected
2957	516	539	Undirected
2943	516	554	Undirected
3019	516	567	Undirected
2854	517	518	Undirected
2963	517	539	Undirected
2944	517	554	Undirected
2850	517	565	Undirected
2848	518	521	Undirected
2853	518	532	Undirected
2879	518	538	Undirected
2969	518	539	Undirected
2846	518	540	Undirected
2845	518	541	Undirected
2921	518	554	Undirected
2844	518	555	Undirected
2863	518	565	Undirected
3015	518	567	Undirected
2865	518	571	Undirected
2864	519	529	Undirected
2874	519	538	Undirected
2960	519	539	Undirected
2932	519	554	Undirected
2954	520	539	Undirected
2820	520	547	Undirected
2938	520	554	Undirected
2818	521	523	Undirected
2817	521	530	Undirected
2816	521	532	Undirected
2869	521	538	Undirected
2976	521	539	Undirected
2815	521	543	Undirected
2814	521	547	Undirected
2801	521	549	Undirected
2849	521	551	Undirected
2935	521	554	Undirected
2821	521	566	Undirected
2809	522	527	Undirected
2988	522	539	Undirected
2933	522	554	Undirected
2806	523	530	Undirected
2883	523	538	Undirected
2991	523	539	Undirected
2804	523	543	Undirected
2831	523	551	Undirected
2926	523	554	Undirected
2810	524	526	Undirected
2994	524	539	Undirected
2841	524	552	Undirected
2924	524	554	Undirected
2839	525	550	Undirected
2922	525	554	Undirected
2989	526	539	Undirected
2837	526	552	Undirected
2920	526	554	Undirected
2977	527	539	Undirected
2927	527	554	Undirected
2822	527	569	Undirected
2870	528	538	Undirected
2974	528	539	Undirected
2952	528	554	Undirected
2986	529	539	Undirected
2940	529	554	Undirected
2873	530	538	Undirected
2981	530	539	Undirected
2829	530	543	Undirected
2828	530	551	Undirected
2941	530	554	Undirected
2827	531	536	Undirected
2875	531	538	Undirected
2982	531	539	Undirected
2948	531	554	Undirected
2881	532	538	Undirected
2993	532	539	Undirected
2824	532	547	Undirected
2823	532	549	Undirected
2936	532	554	Undirected
2811	532	566	Undirected
2825	533	546	Undirected
2894	533	554	Undirected
2983	534	539	Undirected
2892	534	554	Undirected
2826	534	562	Undirected
2830	534	565	Undirected
2997	534	567	Undirected
2842	535	536	Undirected
2978	535	539	Undirected
2907	535	554	Undirected
2872	536	538	Undirected
2979	536	539	Undirected
2832	536	545	Undirected
2912	536	554	Undirected
2834	536	559	Undirected
2835	536	573	Undirected
2972	537	539	Undirected
2836	537	542	Undirected
2838	537	548	Undirected
2903	537	554	Undirected
2840	537	556	Undirected
3017	537	567	Undirected
2650	538	539	Undirected
2647	538	543	Undirected
2641	538	547	Undirected
2642	538	549	Undirected
2643	538	551	Undirected
2644	538	553	Undirected
2649	538	554	Undirected
2645	538	566	Undirected
2648	538	568	Undirected
2646	538	572	Undirected
2615	539	540	Undirected
2616	539	541	Undirected
2617	539	542	Undirected
2618	539	543	Undirected
2604	539	544	Undirected
2603	539	545	Undirected
2602	539	547	Undirected
2601	539	548	Undirected
2592	539	549	Undirected
2599	539	551	Undirected
2606	539	552	Undirected
2597	539	553	Undirected
2620	539	554	Undirected
2596	539	555	Undirected
2595	539	556	Undirected
2594	539	558	Undirected
2593	539	559	Undirected
2613	539	560	Undirected
2598	539	561	Undirected
2600	539	562	Undirected
2607	539	563	Undirected
2614	539	564	Undirected
2619	539	565	Undirected
2612	539	566	Undirected
2621	539	567	Undirected
2611	539	568	Undirected
2610	539	569	Undirected
2609	539	571	Undirected
2608	539	572	Undirected
2605	539	573	Undirected
2812	540	541	Undirected
2904	540	554	Undirected
2803	540	555	Undirected
3014	540	567	Undirected
2805	540	571	Undirected
2890	541	554	Undirected
2807	541	555	Undirected
3004	541	567	Undirected
2808	541	571	Undirected
2897	542	554	Undirected
2833	542	556	Undirected
3013	542	567	Undirected
2813	543	551	Undirected
2905	543	554	Undirected
2909	544	554	Undirected
2889	545	554	Undirected
2819	545	559	Undirected
2802	545	573	Undirected
2901	546	554	Undirected
2862	547	549	Undirected
2891	547	554	Undirected
2866	547	566	Undirected
2885	548	554	Undirected
2851	548	556	Undirected
3018	548	567	Undirected
2887	549	554	Undirected
2847	549	566	Undirected
2913	550	554	Undirected
2911	551	554	Undirected
2906	552	554	Undirected
2916	553	554	Undirected
2861	553	572	Undirected
2623	554	555	Undirected
2629	554	556	Undirected
2627	554	557	Undirected
2632	554	558	Undirected
2622	554	559	Undirected
2637	554	560	Undirected
2636	554	561	Undirected
2635	554	562	Undirected
2634	554	563	Undirected
2633	554	564	Undirected
2638	554	565	Undirected
2631	554	566	Undirected
2640	554	567	Undirected
2630	554	568	Undirected
2624	554	569	Undirected
2628	554	570	Undirected
2639	554	571	Undirected
2626	554	572	Undirected
2625	554	573	Undirected
3011	555	567	Undirected
2852	555	571	Undirected
3009	556	567	Undirected
2843	559	573	Undirected
2855	560	565	Undirected
2998	560	567	Undirected
2856	561	563	Undirected
3002	561	567	Undirected
2857	562	565	Undirected
3005	562	567	Undirected
2859	563	564	Undirected
2996	563	567	Undirected
2999	564	567	Undirected
3003	565	567	Undirected
2591	567	571	Undirected

## Sheet: RC_nodes
Id	legend	eigencentrality	clustering
779	RC	1	0.022904
980	SC	0.043012	0.755556
926		0.110721	0.228571
870		0.513492	0.036691
704		0.102483	0.206439
574		0.093483	1
575		0.056876	0.666667
576		0.047342	1
577		0.061606	1
578		0.048204	1
579		0.058498	1
580		0.055775	1
581		0.037116	0.8
582		0.055775	1
583		0.081212	0.591667
584		0.04666	1
585		0.093483	1
586		0.073511	1
587		0.061606	1
588		0.054883	1
589		0.093483	1
590		0.047342	1
591		0.153588	1
592		0.039257	1
593		0.056957	1
594		0.093483	1
595		0.04095	1
596		0.075952	1
597		0.059192	1
598		0.054883	1
599		0.054883	1
600		0.035138	1
601		0.040707	0.857143
602		0.033439	1
603		0.055781	1
604		0.053259	1
605		0.039253	1
606		0.056236	1
607		0.047342	1
608		0.052954	1
609		0.056678	1
610		0.078989	1
611		0.054883	1
612		0.033515	1
613		0.047296	1
614		0.049765	1
615		0.038606	1
616		0.045599	1
617		0.093483	1
618		0.062653	0.8
619		0.073606	0.575
620		0.057345	1
621		0.036135	1
622		0.056678	1
623		0.093483	1
624		0.039986	1
625		0.153588	1
626		0.045599	1
627		0.058498	1
628		0.058498	1
629		0.033512	1
630		0.093483	1
631		0.039253	1
632		0.07676	1
633		0.039986	1
634		0.093483	1
635		0.039321	1
636		0.153588	1
637		0.036118	1
638		0.153588	1
639		0.054883	1
640		0.078989	1
641		0.064502	1
642		0.039257	1
643		0.053598	1
644		0.045599	1
645		0.054883	1
646		0.093483	1
647		0.07676	1
648		0.07676	1
649		0.073606	0.575
650		0.093483	1
651		0.033515	1
652		0.035138	1
653		0.071187	1
654		0.065353	1
655		0.275447	0.20383
656		0.061606	1
657		0.057699	0.714286
658		0.036321	1
659		0.073427	0.5
660		0.064502	1
661		0.071187	1
662		0.033439	1
663		0.047342	1
664		0.075952	1
665		0.062575	1
666		0.153588	1
667		0.153588	1
668		0.04095	1
669		0.093483	1
670		0.031956	1
671		0.08619	1
672		0.038422	1
673		0.056236	1
674		0.065353	1
675		0.153588	1
676		0.054883	1
677		0.061606	1
678		0.051873	1
679		0.032855	1
680		0.043012	0.755556
681		0.052954	1
682		0.078989	1
683		0.052038	1
684		0.057345	1
685		0.061606	1
686		0.036321	1
687		0.039253	1
688		0.03326	1
689		0.056957	1
690		0.035039	1
691		0.036911	1
692		0.153588	1
693		0.044062	0.672727
694		0.054883	1
695		0.06785	1
696		0.071187	1
697		0.055574	1
698		0.08619	1
699		0.093483	1
700		0.051465	0.651515
701		0.075952	1
702		0.050573	0.714286
703		0.052114	1
705		0.045136	0.606061
706		0.093483	1
707		0.078989	1
708		0.093483	1
709		0.033512	1
710		0.047342	1
711		0.049765	1
712		0.08619	1
713		0.078989	1
714		0.06785	1
715		0.071187	1
716		0.045737	1
717		0.036121	1
718		0.052954	1
719		0.055267	1
720		0.078989	1
721		0.073511	1
722		0.07676	1
723		0.057069	1
724		0.05334	1
725		0.075952	1
726		0.071276	0.289474
727		0.064285	0.515152
728		0.116685	0.551724
729		0.153588	1
730		0.061606	1
731		0.063111	0.733333
732		0.065353	1
733		0.059192	1
734		0.054811	1
735		0.075952	1
736		0.057277	0.785714
737		0.064502	1
738		0.039986	1
739		0.071187	1
740		0.052954	1
741		0.056957	1
742		0.053598	1
743		0.08619	1
744		0.054137	0.933333
745		0.056957	1
746		0.036321	1
747		0.039853	1
748		0.153588	1
749		0.153588	1
750		0.052954	1
751		0.093483	1
752		0.035039	1
753		0.055643	1
754		0.08619	1
755		0.052954	1
756		0.065353	1
757		0.057345	1
758		0.047342	1
759		0.153588	1
760		0.075952	1
761		0.153588	1
762		0.052038	1
763		0.061606	1
764		0.051837	1
765		0.055781	1
766		0.153588	1
767		0.08619	1
768		0.035039	1
769		0.163467	0.778226
770		0.040936	1
771		0.075952	1
772		0.093483	1
773		0.039253	1
774		0.052954	1
775		0.052954	1
776		0.047296	1
777		0.056957	1
778		0.051837	1
780		0.093483	1
781		0.057549	1
782		0.055781	1
783		0.056236	1
784		0.053259	1
785		0.057549	1
786		0.039853	1
787		0.056447	1
788		0.057345	1
789		0.054883	1
790		0.053509	1
791		0.037302	1
792		0.057867	0.461905
793		0.037116	0.8
794		0.053535	1
795		0.065353	1
796		0.039986	1
797		0.078989	1
798		0.055775	1
799		0.054883	1
800		0.057345	1
801		0.071187	1
802		0.059622	1
803		0.039554	1
804		0.075952	1
805		0.073511	1
806		0.04666	1
807		0.061606	1
808		0.05334	1
809		0.040936	1
810		0.153588	1
811		0.071187	1
812		0.071187	1
813		0.054883	1
814		0.073511	1
815		0.054137	0.933333
816		0.047296	1
817		0.061606	1
818		0.052954	1
819		0.059622	1
820		0.078989	1
821		0.032953	1
822		0.075952	1
823		0.03326	1
824		0.051837	1
825		0.036321	1
826		0.052954	1
827		0.056678	1
828		0.07676	1
829		0.073511	1
830		0.045737	1
831		0.075952	1
832		0.05726	1
833		0.055643	1
834		0.040731	0.857143
835		0.057069	1
836		0.054883	1
837		0.058771	0.833333
838		0.059622	1
839		0.061993	0.911111
840		0.039253	1
841		0.073511	1
842		0.056957	1
843		0.038813	1
844		0.065353	1
845		0.039253	1
846		0.058498	1
847		0.056957	1
848		0.054883	1
849		0.073511	1
850		0.057345	1
851		0.04095	1
852		0.057549	1
853		0.054883	1
854		0.039253	1
855		0.036321	1
856		0.052114	1
857		0.153588	1
858		0.08619	1
859		0.034713	1
860		0.071187	1
861		0.153588	1
862		0.153588	1
863		0.062575	1
864		0.093221	0.504762
865		0.065353	1
866		0.05334	1
867		0.052954	1
868		0.057345	1
869		0.052954	1
871		0.04053	1
872		0.078989	1
873		0.071187	1
874		0.059192	1
875		0.06785	1
876		0.056236	1
877		0.08061	0.9
878		0.081373	0.591667
879		0.078989	1
880		0.067626	0.604396
881		0.073511	1
882		0.078989	1
883		0.061993	0.911111
884		0.038606	1
885		0.045737	1
886		0.055643	1
887		0.055775	1
888		0.051873	1
889		0.047342	1
890		0.058547	0.722222
891		0.056957	1
892		0.096891	0.690476
893		0.108164	0.46
894		0.039257	1
895		0.067156	0.474359
896		0.071187	1
897		0.047342	1
898		0.04053	1
899		0.061606	1
900		0.033832	1
901		0.093483	1
902		0.049476	1
903		0.094581	0.666667
904		0.037302	1
905		0.06785	1
906		0.057549	1
907		0.057345	1
908		0.093483	1
909		0.078989	1
910		0.073511	1
911		0.07676	1
912		0.059192	1
913		0.053259	1
914		0.054137	0.933333
915		0.056678	1
916		0.039257	1
917		0.061993	0.911111
918		0.062431	0.5
919		0.061606	1
920		0.07676	1
921		0.047342	1
922		0.08619	1
923		0.057345	1
924		0.056957	1
925		0.047296	1
927		0.059192	1
928		0.163467	0.778226
929		0.059622	1
930		0.059192	1
931		0.075952	1
932		0.062575	1
933		0.059192	1
934		0.075952	1
935		0.047342	1
936		0.053598	1
937		0.049476	1
938		0.061606	1
939		0.054883	1
940		0.036079	1
941		0.08619	1
942		0.093483	1
943		0.055643	1
944		0.153588	1
945		0.047296	1
946		0.051873	1
947		0.070892	0.461538
948		0.055781	1
949		0.050573	0.714286
950		0.093483	1
951		0.191524	0.515856
952		0.153588	1
953		0.047296	1
954		0.057345	1
955		0.075952	1
956		0.032223	1
957		0.036079	1
958		0.061606	1
959		0.109396	0.333333
960		0.053509	1
961		0.075952	1
962		0.061606	1
963		0.055757	0.714286
964		0.071187	1
965		0.035546	1
966		0.075952	1
967		0.056968	0.642857
968		0.093483	1
969		0.075952	1
970		0.075952	1
971		0.040277	0.821429
972		0.064349	0.712121
973		0.052954	1
974		0.04666	1
975		0.058771	0.833333
976		0.050277	0.666667
977		0.057549	1
978		0.052954	1
979		0.052954	1
981		0.04095	1
982		0.054883	1
983		0.053598	1
984		0.04095	1
985		0.058771	0.833333
986		0.059622	1
987		0.05334	1
988		0.055267	1
989		0.04666	1
990		0.057345	1
991		0.057345	1
992		0.071187	1
993		0.041914	0.822222
994		0.055775	1
995		0.056506	0.722222
997		0.078989	1
998		0.056447	1
999		0.061606	1
1000		0.04666	1
1001		0.047296	1
1002		0.133576	0.271951
1003		0.056957	1
1004		0.12941	0.247343
1005		0.039853	1
1006		0.064502	1
1007		0.061606	1
1008		0.047296	1
1009		0.056957	1
1010		0.04666	1
1011		0.062653	0.8
1012		0.065353	1
1013		0.06194	0.636364
1014		0.04095	1
1015		0.089239	0.555556
1016		0.047296	1
1017		0.062575	1
1018		0.04666	1
1019		0.046428	1
1020		0.08619	1
1022		0.036079	1
1023		0.055775	1
1026		0.054951	1
1027		0.056678	1
1028		0.056957	1
1029		0.047342	1
1032		0.057069	1
1040		0.04095	1
1042		0.07676	1
1043		0.056236	1
1045		0.059298	0.555556
996		0.054883	1
1021		0.073511	1
1024		0.07676	1
1025		0.093483	1
1030		0.065353	1
1031		0.064502	1
1033		0.061606	1
1034		0.059192	1
1035		0.075952	1
1036		0.07676	1
1037		0.054883	1
1038		0.039986	1
1039		0.039321	1
1041		0.039986	1
1044		0.060352	0.890909
1046		0.071187	1
1047		0.08619	1
1048		0.049476	1
1049		0.057549	1
1050		0.056957	1
1051		0.054878	0.866667
1052		0.06785	1
1053		0.039986	1
1054		0.195375	0.49596
1055		0.153588	1
1056		0.036911	1
1057		0.039253	1
1058		0.073511	1
1059		0.056957	1
1060		0.075952	1
1061		0.094844	0.501075
1062		0.153588	1
1063		0.053259	1
1064		0.073511	1
1065		0.061606	1
1066		0.073511	1
1067		0.036321	1
1068		0.04095	1

## Sheet: RC_links
Id	Source	Target	Type
3401	581	704	Undirected
3399	615	704	Undirected
3403	619	704	Undirected
3400	649	704	Undirected
3404	657	704	Undirected
3402	700	704	Undirected
5875	704	779	Undirected
3387	574	779	Undirected
3339	575	779	Undirected
3323	576	779	Undirected
3369	577	779	Undirected
3340	578	779	Undirected
3390	579	779	Undirected
3365	580	779	Undirected
3336	581	779	Undirected
3349	582	779	Undirected
3368	583	779	Undirected
3344	584	779	Undirected
3366	585	779	Undirected
3370	586	779	Undirected
3354	587	779	Undirected
3347	588	779	Undirected
3371	589	779	Undirected
3326	590	779	Undirected
3386	591	779	Undirected
3342	592	779	Undirected
3355	593	779	Undirected
3328	594	779	Undirected
3338	595	779	Undirected
3331	596	779	Undirected
3398	597	779	Undirected
3385	598	779	Undirected
3196	599	779	Undirected
3221	600	779	Undirected
3233	601	779	Undirected
3215	602	779	Undirected
3219	603	779	Undirected
3212	604	779	Undirected
3228	605	779	Undirected
3237	606	779	Undirected
3206	607	779	Undirected
3234	608	779	Undirected
3227	609	779	Undirected
3218	610	779	Undirected
3220	611	779	Undirected
3238	612	779	Undirected
3229	613	779	Undirected
3235	614	779	Undirected
3236	615	779	Undirected
3199	616	779	Undirected
3203	617	779	Undirected
3205	618	779	Undirected
3300	619	779	Undirected
3294	620	779	Undirected
3290	621	779	Undirected
3279	622	779	Undirected
3286	623	779	Undirected
3282	624	779	Undirected
3310	625	779	Undirected
3316	626	779	Undirected
3315	627	779	Undirected
3313	628	779	Undirected
3311	629	779	Undirected
3309	630	779	Undirected
3307	631	779	Undirected
3306	632	779	Undirected
3304	633	779	Undirected
3301	634	779	Undirected
3269	635	779	Undirected
3287	636	779	Undirected
3256	637	779	Undirected
3253	638	779	Undirected
3250	639	779	Undirected
3248	640	779	Undirected
3258	641	779	Undirected
3245	642	779	Undirected
3244	643	779	Undirected
3243	644	779	Undirected
3241	645	779	Undirected
3267	646	779	Undirected
3247	647	779	Undirected
3277	648	779	Undirected
3275	649	779	Undirected
3273	650	779	Undirected
3272	651	779	Undirected
3270	652	779	Undirected
3296	653	779	Undirected
3266	654	779	Undirected
3262	655	779	Undirected
3260	656	779	Undirected
3261	657	779	Undirected
3263	658	779	Undirected
3264	659	779	Undirected
3265	660	779	Undirected
3278	661	779	Undirected
3259	662	779	Undirected
3271	663	779	Undirected
3274	664	779	Undirected
3276	665	779	Undirected
3249	666	779	Undirected
3242	667	779	Undirected
3246	668	779	Undirected
3239	669	779	Undirected
3251	670	779	Undirected
3252	671	779	Undirected
3254	672	779	Undirected
3255	673	779	Undirected
3257	674	779	Undirected
3318	675	779	Undirected
3302	676	779	Undirected
3303	677	779	Undirected
3305	678	779	Undirected
3204	679	779	Undirected
3240	680	779	Undirected
3319	681	779	Undirected
3299	682	779	Undirected
3312	683	779	Undirected
3314	684	779	Undirected
3317	685	779	Undirected
3289	686	779	Undirected
3308	687	779	Undirected
3280	688	779	Undirected
3281	689	779	Undirected
3283	690	779	Undirected
3284	691	779	Undirected
3288	692	779	Undirected
3297	693	779	Undirected
3209	694	779	Undirected
3208	695	779	Undirected
3200	696	779	Undirected
3198	697	779	Undirected
3230	698	779	Undirected
3223	699	779	Undirected
3211	700	779	Undirected
3224	701	779	Undirected
3214	702	779	Undirected
3376	703	779	Undirected
3378	705	779	Undirected
3361	706	779	Undirected
3346	707	779	Undirected
3383	708	779	Undirected
3377	709	779	Undirected
3321	710	779	Undirected
3353	711	779	Undirected
3384	712	779	Undirected
3374	713	779	Undirected
3322	714	779	Undirected
3397	715	779	Undirected
3343	716	779	Undirected
3324	717	779	Undirected
3350	718	779	Undirected
3393	719	779	Undirected
3372	720	779	Undirected
3320	721	779	Undirected
3380	722	779	Undirected
3335	723	779	Undirected
3327	724	779	Undirected
3363	725	779	Undirected
3337	726	779	Undirected
3394	727	779	Undirected
3268	728	779	Undirected
3333	729	779	Undirected
3357	730	779	Undirected
3375	731	779	Undirected
3358	732	779	Undirected
3360	733	779	Undirected
3334	734	779	Undirected
3379	735	779	Undirected
3359	736	779	Undirected
3329	737	779	Undirected
3396	738	779	Undirected
3373	739	779	Undirected
3382	740	779	Undirected
3330	741	779	Undirected
3341	742	779	Undirected
3381	743	779	Undirected
3388	744	779	Undirected
3389	745	779	Undirected
3348	746	779	Undirected
3395	747	779	Undirected
3364	748	779	Undirected
3352	749	779	Undirected
3362	750	779	Undirected
3392	751	779	Undirected
3356	752	779	Undirected
3351	753	779	Undirected
3345	754	779	Undirected
3325	755	779	Undirected
3332	756	779	Undirected
3391	757	779	Undirected
3367	758	779	Undirected
3225	759	779	Undirected
3216	760	779	Undirected
3207	761	779	Undirected
3195	762	779	Undirected
3232	763	779	Undirected
3222	764	779	Undirected
3213	765	779	Undirected
3217	766	779	Undirected
3231	767	779	Undirected
3226	768	779	Undirected
3202	769	779	Undirected
3201	770	779	Undirected
3197	771	779	Undirected
3210	772	779	Undirected
3295	773	779	Undirected
3293	774	779	Undirected
3292	775	779	Undirected
3291	776	779	Undirected
3298	777	779	Undirected
3285	778	779	Undirected
5874	704	926	Undirected
5902	779	926	Undirected
6198	870	926	Undirected
3180	575	926	Undirected
3182	580	926	Undirected
3189	582	926	Undirected
3179	583	926	Undirected
3193	600	926	Undirected
3188	635	926	Undirected
3175	637	926	Undirected
3186	652	926	Undirected
3173	655	926	Undirected
3176	678	926	Undirected
3174	683	926	Undirected
3187	691	926	Undirected
3178	727	926	Undirected
3183	734	926	Undirected
3185	762	926	Undirected
3181	794	926	Undirected
3172	798	926	Undirected
3190	803	926	Undirected
3177	832	926	Undirected
3192	878	926	Undirected
3194	887	926	Undirected
3191	888	926	Undirected
3184	895	926	Undirected
5901	779	980	Undirected
3164	601	980	Undirected
3167	621	980	Undirected
3165	680	980	Undirected
3169	693	980	Undirected
3168	705	980	Undirected
3166	726	980	Undirected
3163	791	980	Undirected
3171	834	980	Undirected
3170	904	980	Undirected
5873	704	870	Undirected
5900	779	870	Undirected
3128	577	870	Undirected
3134	578	870	Undirected
3111	579	870	Undirected
3045	583	870	Undirected
3036	586	870	Undirected
3086	587	870	Undirected
3093	588	870	Undirected
3069	593	870	Undirected
3131	597	870	Undirected
3085	598	870	Undirected
3112	599	870	Undirected
3115	603	870	Undirected
3118	604	870	Undirected
3130	606	870	Undirected
3041	608	870	Undirected
3058	609	870	Undirected
3071	610	870	Undirected
3095	611	870	Undirected
3067	614	870	Undirected
3079	618	870	Undirected
3103	619	870	Undirected
3078	620	870	Undirected
3074	622	870	Undirected
3073	627	870	Undirected
3100	628	870	Undirected
3048	639	870	Undirected
3044	640	870	Undirected
3043	641	870	Undirected
3139	643	870	Undirected
3152	645	870	Undirected
3122	649	870	Undirected
3125	654	870	Undirected
3156	656	870	Undirected
3159	657	870	Undirected
3121	659	870	Undirected
3124	660	870	Undirected
3113	665	870	Undirected
3084	671	870	Undirected
3059	673	870	Undirected
3022	674	870	Undirected
3034	676	870	Undirected
3037	677	870	Undirected
3088	681	870	Undirected
3104	682	870	Undirected
3094	684	870	Undirected
3064	685	870	Undirected
3068	689	870	Undirected
3080	694	870	Undirected
3072	697	870	Undirected
3101	698	870	Undirected
3153	703	870	Undirected
3030	707	870	Undirected
3081	711	870	Undirected
3077	712	870	Undirected
3082	713	870	Undirected
3033	718	870	Undirected
3050	720	870	Undirected
3051	721	870	Undirected
3117	724	870	Undirected
3155	726	870	Undirected
3142	727	870	Undirected
3138	728	870	Undirected
3106	730	870	Undirected
3123	731	870	Undirected
3133	732	870	Undirected
3154	733	870	Undirected
3021	734	870	Undirected
3126	736	870	Undirected
3057	737	870	Undirected
3038	740	870	Undirected
3087	741	870	Undirected
3090	742	870	Undirected
3097	743	870	Undirected
3092	744	870	Undirected
3065	745	870	Undirected
3066	750	870	Undirected
3035	753	870	Undirected
3056	754	870	Undirected
3158	755	870	Undirected
3110	756	870	Undirected
3127	757	870	Undirected
3031	763	870	Undirected
3028	764	870	Undirected
3052	765	870	Undirected
3063	767	870	Undirected
3076	774	870	Undirected
3075	775	870	Undirected
3062	777	870	Undirected
3070	778	870	Undirected
3119	781	870	Undirected
3107	782	870	Undirected
3146	783	870	Undirected
3149	784	870	Undirected
3151	785	870	Undirected
3135	787	870	Undirected
3145	788	870	Undirected
3137	789	870	Undirected
3136	790	870	Undirected
3140	794	870	Undirected
3147	795	870	Undirected
3150	797	870	Undirected
3161	799	870	Undirected
3160	800	870	Undirected
3105	802	870	Undirected
3148	805	870	Undirected
3132	807	870	Undirected
3129	808	870	Undirected
3116	813	870	Undirected
3114	814	870	Undirected
3109	815	870	Undirected
3108	817	870	Undirected
3120	818	870	Undirected
3157	819	870	Undirected
3162	820	870	Undirected
3144	824	870	Undirected
3143	826	870	Undirected
3141	827	870	Undirected
3042	829	870	Undirected
3046	832	870	Undirected
3047	833	870	Undirected
3049	836	870	Undirected
3061	837	870	Undirected
3053	838	870	Undirected
3054	839	870	Undirected
3055	841	870	Undirected
3060	842	870	Undirected
3029	844	870	Undirected
3023	846	870	Undirected
3024	847	870	Undirected
3025	848	870	Undirected
3026	849	870	Undirected
3027	850	870	Undirected
3040	852	870	Undirected
3020	853	870	Undirected
3032	856	870	Undirected
3039	858	870	Undirected
3089	863	870	Undirected
3091	864	870	Undirected
3083	865	870	Undirected
3096	866	870	Undirected
3098	867	870	Undirected
3099	868	870	Undirected
3102	869	870	Undirected
5876	704	716	Undirected
5877	704	717	Undirected
5878	704	736	Undirected
5879	704	744	Undirected
5886	704	770	Undirected
5884	704	793	Undirected
5891	704	809	Undirected
5899	704	815	Undirected
5897	704	830	Undirected
5896	704	832	Undirected
5894	704	843	Undirected
5893	704	871	Undirected
5892	704	884	Undirected
5898	704	885	Undirected
5890	704	893	Undirected
5889	704	895	Undirected
5888	704	898	Undirected
5887	704	914	Undirected
5880	704	947	Undirected
5885	704	967	Undirected
5895	704	1002	Undirected
5883	704	1026	Undirected
5882	704	1045	Undirected
5881	704	1061	Undirected
5905	779	780	Undirected
5906	779	781	Undirected
5907	779	782	Undirected
5908	779	783	Undirected
5909	779	784	Undirected
5910	779	785	Undirected
5911	779	786	Undirected
5912	779	787	Undirected
5913	779	788	Undirected
5903	779	789	Undirected
6171	779	790	Undirected
6149	779	791	Undirected
6159	779	792	Undirected
6188	779	793	Undirected
6187	779	794	Undirected
6186	779	795	Undirected
6185	779	796	Undirected
6184	779	797	Undirected
6183	779	798	Undirected
6182	779	799	Undirected
6181	779	800	Undirected
6180	779	801	Undirected
6179	779	802	Undirected
6178	779	803	Undirected
6173	779	804	Undirected
6177	779	805	Undirected
6175	779	806	Undirected
6174	779	807	Undirected
6156	779	808	Undirected
6109	779	809	Undirected
6126	779	810	Undirected
6125	779	811	Undirected
6124	779	812	Undirected
6123	779	813	Undirected
6122	779	814	Undirected
6121	779	815	Undirected
6120	779	816	Undirected
6119	779	817	Undirected
6108	779	818	Undirected
6117	779	819	Undirected
6127	779	820	Undirected
6115	779	821	Undirected
6114	779	822	Undirected
6138	779	823	Undirected
6113	779	824	Undirected
5939	779	825	Undirected
6158	779	826	Undirected
5904	779	827	Undirected
6112	779	828	Undirected
6111	779	829	Undirected
6110	779	830	Undirected
6136	779	831	Undirected
6116	779	832	Undirected
6118	779	833	Undirected
6146	779	834	Undirected
6145	779	835	Undirected
6144	779	836	Undirected
6143	779	837	Undirected
6142	779	838	Undirected
6141	779	839	Undirected
6140	779	840	Undirected
6139	779	841	Undirected
6128	779	842	Undirected
6137	779	843	Undirected
6147	779	844	Undirected
6135	779	845	Undirected
6134	779	846	Undirected
6133	779	847	Undirected
6132	779	848	Undirected
6131	779	849	Undirected
6150	779	850	Undirected
6151	779	851	Undirected
6152	779	852	Undirected
6153	779	853	Undirected
6154	779	854	Undirected
6155	779	855	Undirected
6161	779	856	Undirected
6157	779	857	Undirected
6176	779	858	Undirected
6172	779	859	Undirected
6160	779	860	Undirected
6148	779	861	Undirected
6162	779	862	Undirected
6163	779	863	Undirected
6164	779	864	Undirected
6165	779	865	Undirected
6166	779	866	Undirected
6167	779	867	Undirected
6168	779	868	Undirected
6169	779	869	Undirected
6170	779	871	Undirected
6084	779	872	Undirected
6130	779	873	Undirected
6129	779	874	Undirected
5984	779	875	Undirected
5983	779	876	Undirected
5982	779	877	Undirected
5981	779	878	Undirected
5980	779	879	Undirected
5979	779	880	Undirected
5978	779	881	Undirected
5977	779	882	Undirected
5976	779	883	Undirected
5975	779	884	Undirected
5962	779	885	Undirected
5973	779	886	Undirected
5985	779	887	Undirected
5971	779	888	Undirected
5970	779	889	Undirected
5969	779	890	Undirected
5968	779	891	Undirected
5967	779	892	Undirected
5966	779	893	Undirected
5965	779	894	Undirected
5964	779	895	Undirected
5963	779	896	Undirected
5997	779	897	Undirected
5999	779	898	Undirected
5974	779	899	Undirected
6008	779	900	Undirected
6007	779	901	Undirected
6006	779	902	Undirected
6005	779	903	Undirected
6004	779	904	Undirected
6003	779	905	Undirected
6002	779	906	Undirected
6001	779	907	Undirected
6000	779	908	Undirected
5986	779	909	Undirected
5998	779	910	Undirected
6010	779	911	Undirected
5996	779	912	Undirected
5995	779	913	Undirected
5994	779	914	Undirected
5993	779	915	Undirected
5992	779	916	Undirected
5991	779	917	Undirected
5990	779	918	Undirected
5989	779	919	Undirected
5988	779	920	Undirected
5950	779	921	Undirected
6009	779	922	Undirected
5972	779	923	Undirected
5936	779	924	Undirected
5935	779	925	Undirected
5934	779	927	Undirected
5933	779	928	Undirected
5932	779	929	Undirected
5931	779	930	Undirected
5930	779	931	Undirected
5929	779	932	Undirected
5928	779	933	Undirected
5927	779	934	Undirected
5914	779	935	Undirected
5925	779	936	Undirected
5937	779	937	Undirected
5923	779	938	Undirected
5922	779	939	Undirected
5921	779	940	Undirected
5920	779	941	Undirected
5919	779	942	Undirected
5918	779	943	Undirected
5917	779	944	Undirected
5916	779	945	Undirected
5948	779	946	Undirected
5924	779	947	Undirected
5926	779	948	Undirected
5960	779	949	Undirected
5959	779	950	Undirected
5958	779	951	Undirected
5957	779	952	Undirected
5956	779	953	Undirected
5955	779	954	Undirected
5954	779	955	Undirected
5953	779	956	Undirected
5952	779	957	Undirected
5951	779	958	Undirected
5938	779	959	Undirected
5949	779	960	Undirected
5961	779	961	Undirected
5947	779	962	Undirected
5946	779	963	Undirected
5945	779	964	Undirected
5944	779	965	Undirected
5943	779	966	Undirected
5942	779	967	Undirected
5941	779	968	Undirected
5940	779	969	Undirected
6012	779	970	Undirected
5915	779	971	Undirected
5987	779	972	Undirected
6081	779	973	Undirected
6080	779	974	Undirected
6079	779	975	Undirected
6078	779	976	Undirected
6077	779	977	Undirected
6076	779	978	Undirected
6075	779	979	Undirected
6074	779	981	Undirected
6073	779	982	Undirected
6072	779	983	Undirected
6059	779	984	Undirected
6070	779	985	Undirected
6082	779	986	Undirected
6068	779	987	Undirected
6067	779	988	Undirected
6066	779	989	Undirected
6065	779	990	Undirected
6064	779	991	Undirected
6063	779	992	Undirected
6062	779	993	Undirected
6061	779	994	Undirected
6060	779	995	Undirected
6094	779	996	Undirected
6096	779	997	Undirected
6071	779	998	Undirected
6105	779	999	Undirected
6104	779	1000	Undirected
6103	779	1001	Undirected
6102	779	1002	Undirected
6101	779	1003	Undirected
6100	779	1004	Undirected
6099	779	1005	Undirected
6098	779	1006	Undirected
6097	779	1007	Undirected
6083	779	1008	Undirected
6095	779	1009	Undirected
6107	779	1010	Undirected
6093	779	1011	Undirected
6092	779	1012	Undirected
6091	779	1013	Undirected
6090	779	1014	Undirected
6089	779	1015	Undirected
6088	779	1016	Undirected
6087	779	1017	Undirected
6086	779	1018	Undirected
6085	779	1019	Undirected
6047	779	1020	Undirected
6106	779	1021	Undirected
6069	779	1022	Undirected
6033	779	1023	Undirected
6032	779	1024	Undirected
6031	779	1025	Undirected
6030	779	1026	Undirected
6029	779	1027	Undirected
6028	779	1028	Undirected
6027	779	1029	Undirected
6026	779	1030	Undirected
6025	779	1031	Undirected
6024	779	1032	Undirected
6011	779	1033	Undirected
6022	779	1034	Undirected
6034	779	1035	Undirected
6020	779	1036	Undirected
6019	779	1037	Undirected
6018	779	1038	Undirected
6017	779	1039	Undirected
6016	779	1040	Undirected
6015	779	1041	Undirected
6014	779	1042	Undirected
6013	779	1043	Undirected
6045	779	1044	Undirected
6021	779	1045	Undirected
6023	779	1046	Undirected
6057	779	1047	Undirected
6056	779	1048	Undirected
6055	779	1049	Undirected
6054	779	1050	Undirected
6053	779	1051	Undirected
6052	779	1052	Undirected
6051	779	1053	Undirected
6050	779	1054	Undirected
6049	779	1055	Undirected
6048	779	1056	Undirected
6035	779	1057	Undirected
6046	779	1058	Undirected
6058	779	1059	Undirected
6044	779	1060	Undirected
6043	779	1061	Undirected
6042	779	1062	Undirected
6041	779	1063	Undirected
6040	779	1064	Undirected
6039	779	1065	Undirected
6038	779	1066	Undirected
6037	779	1067	Undirected
6036	779	1068	Undirected
6192	926	946	Undirected
6190	926	947	Undirected
6193	926	963	Undirected
6191	926	994	Undirected
6189	926	1004	Undirected
6194	926	1023	Undirected
6195	926	1039	Undirected
6196	926	1051	Undirected
6197	926	1056	Undirected
6243	870	872	Undirected
6244	870	874	Undirected
6245	870	876	Undirected
6246	870	878	Undirected
6247	870	879	Undirected
6248	870	880	Undirected
6249	870	881	Undirected
6261	870	882	Undirected
6251	870	883	Undirected
6242	870	886	Undirected
6253	870	890	Undirected
6254	870	891	Undirected
6255	870	892	Undirected
6256	870	893	Undirected
6257	870	895	Undirected
6258	870	899	Undirected
6259	870	902	Undirected
6260	870	903	Undirected
6232	870	906	Undirected
6230	870	907	Undirected
6250	870	909	Undirected
6224	870	910	Undirected
6225	870	912	Undirected
6226	870	913	Undirected
6227	870	914	Undirected
6228	870	915	Undirected
6229	870	917	Undirected
6241	870	918	Undirected
6231	870	919	Undirected
6222	870	922	Undirected
6233	870	923	Undirected
6234	870	924	Undirected
6235	870	927	Undirected
6236	870	929	Undirected
6237	870	930	Undirected
6238	870	932	Undirected
6239	870	933	Undirected
6240	870	936	Undirected
6270	870	937	Undirected
6301	870	938	Undirected
6252	870	939	Undirected
6284	870	941	Undirected
6285	870	943	Undirected
6286	870	947	Undirected
6287	870	948	Undirected
6288	870	954	Undirected
6289	870	958	Undirected
6290	870	959	Undirected
6302	870	960	Undirected
6292	870	962	Undirected
6282	870	963	Undirected
6294	870	967	Undirected
6295	870	972	Undirected
6296	870	973	Undirected
6297	870	975	Undirected
6298	870	977	Undirected
6299	870	978	Undirected
6300	870	979	Undirected
6272	870	982	Undirected
6293	870	983	Undirected
6291	870	985	Undirected
6263	870	986	Undirected
6264	870	987	Undirected
6220	870	990	Undirected
6265	870	991	Undirected
6223	870	995	Undirected
6266	870	996	Undirected
6267	870	997	Undirected
6268	870	998	Undirected
6269	870	999	Undirected
6281	870	1002	Undirected
6271	870	1003	Undirected
6262	870	1006	Undirected
6273	870	1007	Undirected
6274	870	1009	Undirected
6275	870	1011	Undirected
6276	870	1012	Undirected
6277	870	1013	Undirected
6278	870	1015	Undirected
6279	870	1017	Undirected
6280	870	1019	Undirected
6283	870	1020	Undirected
6219	870	1021	Undirected
6204	870	1026	Undirected
6199	870	1027	Undirected
6209	870	1028	Undirected
6201	870	1030	Undirected
6202	870	1031	Undirected
6203	870	1033	Undirected
6205	870	1034	Undirected
6206	870	1037	Undirected
6207	870	1043	Undirected
6208	870	1045	Undirected
6200	870	1047	Undirected
6210	870	1048	Undirected
6211	870	1049	Undirected
6212	870	1050	Undirected
6221	870	1051	Undirected
6214	870	1058	Undirected
6215	870	1059	Undirected
6216	870	1063	Undirected
6217	870	1064	Undirected
6218	870	1065	Undirected
6213	870	1066	Undirected
5854	574	585	Undirected
4220	574	589	Undirected
4219	574	594	Undirected
4218	574	617	Undirected
4217	574	623	Undirected
4216	574	630	Undirected
4215	574	634	Undirected
4214	574	646	Undirected
4213	574	650	Undirected
4212	574	669	Undirected
4199	574	699	Undirected
4210	574	706	Undirected
4221	574	708	Undirected
4208	574	751	Undirected
4207	574	772	Undirected
4206	574	780	Undirected
4205	574	901	Undirected
4204	574	908	Undirected
4203	574	942	Undirected
4202	574	950	Undirected
4201	574	968	Undirected
4200	574	1025	Undirected
4232	575	655	Undirected
4234	575	683	Undirected
4211	575	762	Undirected
4243	575	803	Undirected
4242	575	878	Undirected
4241	575	895	Undirected
4240	575	1004	Undirected
4239	575	1051	Undirected
4238	576	590	Undirected
4237	576	607	Undirected
4236	576	663	Undirected
4235	576	710	Undirected
4222	576	758	Undirected
4233	576	792	Undirected
4245	576	889	Undirected
4231	576	897	Undirected
4230	576	921	Undirected
4229	576	935	Undirected
4228	576	1029	Undirected
4227	577	587	Undirected
4226	577	656	Undirected
4225	577	685	Undirected
4224	577	899	Undirected
4223	577	919	Undirected
4197	577	938	Undirected
4162	577	958	Undirected
4209	577	1065	Undirected
4172	578	657	Undirected
4171	579	619	Undirected
4170	579	628	Undirected
4169	579	649	Undirected
4168	579	839	Undirected
4167	579	883	Undirected
4166	579	917	Undirected
4165	580	582	Undirected
4152	580	583	Undirected
4163	580	655	Undirected
4174	580	798	Undirected
4161	580	878	Undirected
4160	580	887	Undirected
4159	580	994	Undirected
4158	580	1023	Undirected
4157	581	717	Undirected
4156	581	793	Undirected
4155	581	821	Undirected
4154	582	583	Undirected
4153	582	655	Undirected
4185	582	798	Undirected
4187	582	878	Undirected
4164	582	887	Undirected
4196	582	994	Undirected
4195	582	1023	Undirected
4194	583	655	Undirected
4193	583	678	Undirected
4192	583	734	Undirected
4191	583	798	Undirected
4190	583	878	Undirected
4189	583	887	Undirected
4188	583	888	Undirected
4175	583	946	Undirected
4186	583	994	Undirected
4198	583	1004	Undirected
4184	583	1023	Undirected
4183	584	806	Undirected
4182	584	959	Undirected
4181	584	974	Undirected
4180	584	989	Undirected
4179	584	1000	Undirected
4178	584	1004	Undirected
4177	584	1010	Undirected
4176	584	1018	Undirected
4256	585	589	Undirected
4318	585	594	Undirected
4244	585	617	Undirected
4314	585	623	Undirected
4313	585	630	Undirected
4312	585	634	Undirected
4311	585	646	Undirected
4310	585	650	Undirected
4309	585	669	Undirected
4308	585	699	Undirected
4307	585	706	Undirected
4306	585	708	Undirected
4293	585	751	Undirected
4304	585	772	Undirected
4316	585	780	Undirected
4302	585	901	Undirected
4301	585	908	Undirected
4300	585	942	Undirected
4299	585	950	Undirected
4298	585	968	Undirected
4297	585	1025	Undirected
4296	586	721	Undirected
4295	586	805	Undirected
4327	586	814	Undirected
4303	586	829	Undirected
4305	586	841	Undirected
4339	586	849	Undirected
4338	586	881	Undirected
4337	586	910	Undirected
4336	586	1021	Undirected
4335	586	1058	Undirected
4334	586	1064	Undirected
4333	586	1066	Undirected
4332	587	656	Undirected
4331	587	685	Undirected
4330	587	899	Undirected
4317	587	919	Undirected
4328	587	938	Undirected
4340	587	958	Undirected
4326	587	1065	Undirected
4325	588	599	Undirected
4324	588	645	Undirected
4323	588	799	Undirected
4322	588	848	Undirected
4321	588	853	Undirected
4320	589	594	Undirected
4319	589	617	Undirected
4291	589	623	Undirected
4329	589	630	Undirected
4294	589	634	Undirected
4267	589	646	Undirected
4266	589	650	Undirected
4265	589	669	Undirected
4264	589	699	Undirected
4263	589	706	Undirected
4262	589	708	Undirected
4261	589	751	Undirected
4260	589	772	Undirected
4259	589	780	Undirected
4246	589	901	Undirected
4257	589	908	Undirected
4268	589	942	Undirected
4255	589	950	Undirected
4254	589	968	Undirected
4253	589	1025	Undirected
4252	590	607	Undirected
4251	590	663	Undirected
4250	590	710	Undirected
4249	590	758	Undirected
4248	590	792	Undirected
4247	590	889	Undirected
4279	590	897	Undirected
4281	590	921	Undirected
4258	590	935	Undirected
4290	590	1029	Undirected
4289	591	625	Undirected
4288	591	636	Undirected
4287	591	638	Undirected
4286	591	655	Undirected
4285	591	666	Undirected
4284	591	667	Undirected
4283	591	675	Undirected
4282	591	692	Undirected
4269	591	729	Undirected
4280	591	748	Undirected
4292	591	749	Undirected
4278	591	759	Undirected
4277	591	761	Undirected
4276	591	766	Undirected
4275	591	769	Undirected
4274	591	810	Undirected
4273	591	857	Undirected
4272	591	861	Undirected
4271	591	862	Undirected
4270	591	928	Undirected
4126	591	944	Undirected
3984	591	951	Undirected
4173	591	952	Undirected
4030	591	1054	Undirected
4029	591	1055	Undirected
4028	591	1062	Undirected
4027	592	642	Undirected
4026	592	894	Undirected
4025	592	916	Undirected
4024	592	918	Undirected
4023	592	971	Undirected
4010	592	995	Undirected
4021	593	689	Undirected
4032	593	842	Undirected
4019	593	847	Undirected
4018	593	924	Undirected
4017	593	1050	Undirected
4016	593	1059	Undirected
4015	594	617	Undirected
4014	594	623	Undirected
4013	594	630	Undirected
4012	594	634	Undirected
4011	594	646	Undirected
4043	594	650	Undirected
4045	594	669	Undirected
4022	594	699	Undirected
4054	594	706	Undirected
4053	594	708	Undirected
4052	594	751	Undirected
4051	594	772	Undirected
4050	594	780	Undirected
4049	594	901	Undirected
4048	594	908	Undirected
4047	594	942	Undirected
4046	594	950	Undirected
4033	594	968	Undirected
4044	594	1025	Undirected
4056	595	668	Undirected
4042	595	851	Undirected
4041	595	981	Undirected
4040	595	984	Undirected
4039	595	993	Undirected
4038	595	1014	Undirected
4037	595	1040	Undirected
4036	595	1068	Undirected
4035	596	664	Undirected
4034	596	701	Undirected
4008	596	725	Undirected
3973	596	735	Undirected
4020	596	760	Undirected
3983	596	771	Undirected
3982	596	804	Undirected
3981	596	822	Undirected
3980	596	831	Undirected
3979	596	931	Undirected
3978	596	934	Undirected
3977	596	955	Undirected
3976	596	961	Undirected
3963	596	966	Undirected
3974	596	969	Undirected
3985	596	970	Undirected
3972	596	1035	Undirected
3971	596	1060	Undirected
3970	596	1061	Undirected
3969	597	733	Undirected
3968	597	874	Undirected
3967	597	912	Undirected
3966	597	927	Undirected
3965	597	930	Undirected
3964	597	933	Undirected
3996	597	1034	Undirected
3998	598	611	Undirected
3975	598	639	Undirected
4007	598	694	Undirected
4006	598	836	Undirected
4005	598	939	Undirected
4004	599	645	Undirected
4003	599	799	Undirected
4002	599	848	Undirected
4001	599	853	Undirected
4000	600	652	Undirected
3999	601	680	Undirected
3986	601	693	Undirected
3997	601	705	Undirected
4009	601	726	Undirected
3995	601	834	Undirected
3994	601	859	Undirected
3993	602	662	Undirected
3992	602	967	Undirected
3991	603	659	Undirected
3990	603	731	Undirected
3989	603	765	Undirected
3988	603	782	Undirected
3987	603	948	Undirected
4067	604	784	Undirected
4129	604	913	Undirected
4055	604	1013	Undirected
4125	604	1063	Undirected
4124	605	631	Undirected
4123	605	687	Undirected
4122	605	773	Undirected
4121	605	840	Undirected
4120	605	845	Undirected
4119	605	854	Undirected
4118	605	1057	Undirected
4117	606	673	Undirected
4104	606	783	Undirected
4115	606	876	Undirected
4127	606	903	Undirected
4113	606	1043	Undirected
4112	607	663	Undirected
4111	607	710	Undirected
4110	607	758	Undirected
4109	607	792	Undirected
4108	607	889	Undirected
4107	607	897	Undirected
4106	607	921	Undirected
4138	607	935	Undirected
4114	607	1029	Undirected
4116	608	750	Undirected
4150	608	775	Undirected
4149	608	826	Undirected
4148	608	869	Undirected
4147	609	622	Undirected
4146	609	827	Undirected
4145	609	893	Undirected
4144	609	915	Undirected
4143	609	1027	Undirected
4142	610	640	Undirected
4141	610	682	Undirected
4128	610	707	Undirected
4139	610	713	Undirected
4151	610	720	Undirected
4137	610	728	Undirected
4136	610	797	Undirected
4135	610	820	Undirected
4134	610	872	Undirected
4133	610	879	Undirected
4132	610	882	Undirected
4131	610	909	Undirected
4130	610	997	Undirected
4102	611	639	Undirected
4140	611	694	Undirected
4105	611	836	Undirected
4078	611	939	Undirected
4077	612	651	Undirected
4076	612	1045	Undirected
4075	613	702	Undirected
4074	613	776	Undirected
4073	613	816	Undirected
4072	613	925	Undirected
4071	613	945	Undirected
4070	613	949	Undirected
4057	613	953	Undirected
4068	613	976	Undirected
4079	613	1001	Undirected
4066	613	1008	Undirected
4065	613	1016	Undirected
4064	614	711	Undirected
4063	614	890	Undirected
4062	615	736	Undirected
4061	615	884	Undirected
4060	615	1045	Undirected
4059	616	626	Undirected
4058	616	644	Undirected
4090	616	655	Undirected
4092	616	1004	Undirected
4069	617	623	Undirected
4101	617	630	Undirected
4100	617	634	Undirected
4099	617	646	Undirected
4098	617	650	Undirected
4097	617	669	Undirected
4096	617	699	Undirected
4095	617	706	Undirected
4094	617	708	Undirected
4093	617	751	Undirected
4080	617	772	Undirected
4091	617	780	Undirected
4103	617	901	Undirected
4089	617	908	Undirected
4088	617	942	Undirected
4087	617	950	Undirected
4086	617	968	Undirected
4085	617	1025	Undirected
4084	618	672	Undirected
4083	618	802	Undirected
4082	618	819	Undirected
4081	618	838	Undirected
4362	618	918	Undirected
4649	618	929	Undirected
4315	618	972	Undirected
4598	618	986	Undirected
4597	618	1011	Undirected
4596	619	627	Undirected
4595	619	628	Undirected
4594	619	649	Undirected
4593	619	700	Undirected
4592	619	716	Undirected
4591	619	830	Undirected
4590	619	839	Undirected
4577	619	846	Undirected
4588	619	883	Undirected
4600	619	885	Undirected
4586	619	917	Undirected
4585	619	1061	Undirected
4584	620	757	Undirected
4583	620	788	Undirected
4582	620	800	Undirected
4581	620	880	Undirected
4580	620	990	Undirected
4579	620	991	Undirected
4611	621	680	Undirected
4587	621	693	Undirected
4589	621	705	Undirected
4623	622	827	Undirected
4622	622	893	Undirected
4621	622	915	Undirected
4620	622	1027	Undirected
4619	623	630	Undirected
4618	623	634	Undirected
4617	623	646	Undirected
4616	623	650	Undirected
4615	623	669	Undirected
4614	623	699	Undirected
4601	623	706	Undirected
4612	623	708	Undirected
4624	623	751	Undirected
4610	623	772	Undirected
4609	623	780	Undirected
4608	623	901	Undirected
4607	623	908	Undirected
4606	623	942	Undirected
4605	623	950	Undirected
4604	623	968	Undirected
4603	623	1025	Undirected
4575	624	633	Undirected
4613	624	738	Undirected
4578	624	792	Undirected
4551	624	796	Undirected
4550	624	1038	Undirected
4549	624	1041	Undirected
4548	624	1053	Undirected
4547	625	636	Undirected
4546	625	638	Undirected
4545	625	655	Undirected
4544	625	666	Undirected
4543	625	667	Undirected
4530	625	675	Undirected
4541	625	692	Undirected
4552	625	729	Undirected
4539	625	748	Undirected
4538	625	749	Undirected
4537	625	759	Undirected
4536	625	761	Undirected
4535	625	766	Undirected
4534	625	769	Undirected
4533	625	810	Undirected
4532	625	857	Undirected
4531	625	861	Undirected
4563	625	862	Undirected
4565	625	928	Undirected
4542	625	944	Undirected
4574	625	951	Undirected
4573	625	952	Undirected
4572	625	1054	Undirected
4571	625	1055	Undirected
4570	625	1062	Undirected
4569	626	644	Undirected
4568	626	655	Undirected
4567	626	1004	Undirected
4566	627	649	Undirected
4553	627	839	Undirected
4564	627	846	Undirected
4576	627	883	Undirected
4562	627	917	Undirected
4561	628	649	Undirected
4560	628	839	Undirected
4559	628	883	Undirected
4558	628	917	Undirected
4557	629	709	Undirected
4556	629	792	Undirected
4555	630	634	Undirected
4635	630	646	Undirected
4540	630	650	Undirected
4602	630	669	Undirected
4694	630	699	Undirected
4693	630	706	Undirected
4692	630	708	Undirected
4691	630	751	Undirected
4690	630	772	Undirected
4689	630	780	Undirected
4688	630	901	Undirected
4687	630	908	Undirected
4686	630	942	Undirected
4685	630	950	Undirected
4672	630	968	Undirected
4683	630	1025	Undirected
4695	631	687	Undirected
4681	631	773	Undirected
4680	631	840	Undirected
4679	631	845	Undirected
4678	631	854	Undirected
4677	631	1057	Undirected
4676	632	647	Undirected
4675	632	648	Undirected
4674	632	655	Undirected
4706	632	722	Undirected
4682	632	828	Undirected
4684	632	877	Undirected
4718	632	893	Undirected
4717	632	911	Undirected
4716	632	920	Undirected
4715	632	951	Undirected
4714	632	1024	Undirected
4713	632	1036	Undirected
4712	632	1042	Undirected
4711	632	1054	Undirected
4710	633	738	Undirected
4709	633	792	Undirected
4696	633	796	Undirected
4707	633	1038	Undirected
4719	633	1041	Undirected
4705	633	1053	Undirected
4704	634	646	Undirected
4703	634	650	Undirected
4702	634	669	Undirected
4701	634	699	Undirected
4700	634	706	Undirected
4699	634	708	Undirected
4698	634	751	Undirected
4670	634	772	Undirected
4708	634	780	Undirected
4673	634	901	Undirected
4646	634	908	Undirected
4645	634	942	Undirected
4644	634	950	Undirected
4643	634	968	Undirected
4642	634	1025	Undirected
4641	635	727	Undirected
4640	635	895	Undirected
4639	635	1039	Undirected
4638	636	638	Undirected
4625	636	655	Undirected
4636	636	666	Undirected
4647	636	667	Undirected
4634	636	675	Undirected
4633	636	692	Undirected
4632	636	729	Undirected
4631	636	748	Undirected
4630	636	749	Undirected
4629	636	759	Undirected
4628	636	761	Undirected
4627	636	766	Undirected
4626	636	769	Undirected
4658	636	810	Undirected
4660	636	857	Undirected
4637	636	861	Undirected
4669	636	862	Undirected
4668	636	928	Undirected
4667	636	944	Undirected
4666	636	951	Undirected
4665	636	952	Undirected
4664	636	1054	Undirected
4663	636	1055	Undirected
4662	636	1062	Undirected
4661	637	895	Undirected
4648	638	655	Undirected
4659	638	666	Undirected
4671	638	667	Undirected
4657	638	675	Undirected
4656	638	692	Undirected
4655	638	729	Undirected
4654	638	748	Undirected
4653	638	749	Undirected
4652	638	759	Undirected
4651	638	761	Undirected
4650	638	766	Undirected
4504	638	769	Undirected
4697	638	810	Undirected
4554	638	857	Undirected
4409	638	861	Undirected
4408	638	862	Undirected
4407	638	928	Undirected
4406	638	944	Undirected
4405	638	951	Undirected
4404	638	952	Undirected
4403	638	1054	Undirected
4402	638	1055	Undirected
4401	638	1062	Undirected
4388	639	694	Undirected
4399	639	836	Undirected
4410	639	939	Undirected
4397	640	682	Undirected
4396	640	707	Undirected
4395	640	713	Undirected
4394	640	720	Undirected
4393	640	728	Undirected
4392	640	797	Undirected
4391	640	820	Undirected
4390	640	872	Undirected
4389	640	879	Undirected
4421	640	882	Undirected
4423	640	909	Undirected
4400	640	997	Undirected
4432	641	660	Undirected
4431	641	737	Undirected
4430	641	959	Undirected
4429	641	1002	Undirected
4428	641	1006	Undirected
4427	641	1015	Undirected
4426	641	1031	Undirected
4425	642	894	Undirected
4424	642	916	Undirected
4411	642	918	Undirected
4422	642	971	Undirected
4434	642	995	Undirected
4420	643	726	Undirected
4419	643	742	Undirected
4418	643	936	Undirected
4417	643	983	Undirected
4416	644	655	Undirected
4415	644	1004	Undirected
4414	645	799	Undirected
4413	645	848	Undirected
4412	645	853	Undirected
4386	646	650	Undirected
4351	646	669	Undirected
4398	646	699	Undirected
4361	646	706	Undirected
4360	646	708	Undirected
4359	646	751	Undirected
4358	646	772	Undirected
4357	646	780	Undirected
4356	646	901	Undirected
4355	646	908	Undirected
4354	646	942	Undirected
4341	646	950	Undirected
4352	646	968	Undirected
4363	646	1025	Undirected
4350	647	648	Undirected
4349	647	655	Undirected
4348	647	722	Undirected
4347	647	828	Undirected
4346	647	877	Undirected
4345	647	893	Undirected
4344	647	911	Undirected
4343	647	920	Undirected
4342	647	951	Undirected
4374	647	1024	Undirected
4376	647	1036	Undirected
4353	647	1042	Undirected
4385	647	1054	Undirected
4384	648	655	Undirected
4383	648	722	Undirected
4382	648	828	Undirected
4381	648	877	Undirected
4380	648	893	Undirected
4379	648	911	Undirected
4378	648	920	Undirected
4377	648	951	Undirected
4364	648	1024	Undirected
4375	648	1036	Undirected
4387	648	1042	Undirected
4373	648	1054	Undirected
4372	649	700	Undirected
4371	649	716	Undirected
4370	649	830	Undirected
4369	649	839	Undirected
4368	649	846	Undirected
4367	649	883	Undirected
4366	649	885	Undirected
4365	649	917	Undirected
4445	649	1061	Undirected
4507	650	669	Undirected
4433	650	699	Undirected
4503	650	706	Undirected
4502	650	708	Undirected
4501	650	751	Undirected
4500	650	772	Undirected
4499	650	780	Undirected
4498	650	901	Undirected
4497	650	908	Undirected
4496	650	942	Undirected
4495	650	950	Undirected
4482	650	968	Undirected
4493	650	1025	Undirected
4505	651	1045	Undirected
4491	653	655	Undirected
4490	653	661	Undirected
4489	653	696	Undirected
4488	653	715	Undirected
4487	653	739	Undirected
4031	653	801	Undirected
4486	653	811	Undirected
4485	653	812	Undirected
4484	653	860	Undirected
4516	653	873	Undirected
4492	653	896	Undirected
4494	653	964	Undirected
4528	653	992	Undirected
4527	653	1004	Undirected
4526	653	1046	Undirected
4525	654	674	Undirected
4524	654	732	Undirected
4523	654	756	Undirected
4522	654	795	Undirected
4521	654	844	Undirected
4520	654	864	Undirected
4519	654	865	Undirected
4506	654	1012	Undirected
4517	654	1030	Undirected
4529	655	661	Undirected
4515	655	666	Undirected
4514	655	667	Undirected
4513	655	675	Undirected
4512	655	678	Undirected
4511	655	683	Undirected
4510	655	692	Undirected
4509	655	695	Undirected
4508	655	696	Undirected
4480	655	714	Undirected
4518	655	715	Undirected
4483	655	719	Undirected
4456	655	722	Undirected
4455	655	723	Undirected
4454	655	729	Undirected
4453	655	739	Undirected
4452	655	748	Undirected
4451	655	749	Undirected
4450	655	759	Undirected
4449	655	761	Undirected
4448	655	762	Undirected
4435	655	766	Undirected
4446	655	769	Undirected
4457	655	798	Undirected
4444	655	801	Undirected
4443	655	810	Undirected
4442	655	811	Undirected
4441	655	812	Undirected
4440	655	828	Undirected
4439	655	835	Undirected
4438	655	857	Undirected
4437	655	860	Undirected
4436	655	861	Undirected
4468	655	862	Undirected
4470	655	864	Undirected
4447	655	873	Undirected
4479	655	875	Undirected
4478	655	877	Undirected
4477	655	878	Undirected
4476	655	887	Undirected
4475	655	888	Undirected
4474	655	893	Undirected
4473	655	896	Undirected
4472	655	905	Undirected
4471	655	911	Undirected
4458	655	920	Undirected
4469	655	928	Undirected
4481	655	944	Undirected
4467	655	946	Undirected
4466	655	951	Undirected
4465	655	952	Undirected
4464	655	959	Undirected
4463	655	964	Undirected
4462	655	988	Undirected
4461	655	992	Undirected
4460	655	994	Undirected
4459	655	1004	Undirected
4599	655	1015	Undirected
3719	655	1023	Undirected
3571	655	1024	Undirected
3568	655	1032	Undirected
3567	655	1036	Undirected
3566	655	1042	Undirected
3565	655	1044	Undirected
3563	655	1046	Undirected
3572	655	1052	Undirected
3561	655	1054	Undirected
3560	655	1055	Undirected
3581	655	1062	Undirected
3562	656	685	Undirected
3588	656	899	Undirected
3587	656	919	Undirected
3586	656	938	Undirected
3585	656	958	Undirected
3584	656	1065	Undirected
3582	657	770	Undirected
3580	657	809	Undirected
3577	657	1002	Undirected
3576	658	686	Undirected
3583	658	746	Undirected
3532	658	825	Undirected
3531	658	855	Undirected
3529	658	1067	Undirected
3528	659	731	Undirected
3527	659	765	Undirected
3525	659	781	Undirected
3534	659	782	Undirected
3522	659	785	Undirected
3521	659	787	Undirected
3520	659	852	Undirected
3518	659	906	Undirected
3545	659	948	Undirected
3526	659	977	Undirected
3551	659	998	Undirected
3550	659	1002	Undirected
3549	659	1049	Undirected
3548	660	737	Undirected
3535	660	959	Undirected
3544	660	1002	Undirected
3542	660	1006	Undirected
3541	660	1015	Undirected
3540	660	1031	Undirected
3539	661	696	Undirected
3538	661	715	Undirected
3599	661	739	Undirected
3524	661	801	Undirected
3574	661	811	Undirected
3646	661	812	Undirected
3645	661	860	Undirected
3644	661	873	Undirected
3643	661	896	Undirected
3642	661	964	Undirected
3641	661	992	Undirected
3640	661	1004	Undirected
3638	661	1046	Undirected
3634	662	967	Undirected
3633	663	710	Undirected
3632	663	758	Undirected
3637	663	792	Undirected
3639	663	889	Undirected
3665	663	897	Undirected
3664	663	921	Undirected
3663	663	935	Undirected
3662	663	1029	Undirected
3661	664	701	Undirected
3659	664	725	Undirected
3648	664	735	Undirected
3657	664	760	Undirected
3666	664	771	Undirected
3654	664	804	Undirected
3653	664	822	Undirected
3652	664	831	Undirected
3651	664	931	Undirected
3650	664	934	Undirected
3658	664	955	Undirected
3630	664	961	Undirected
3608	664	966	Undirected
3607	664	969	Undirected
3605	664	970	Undirected
3604	664	1035	Undirected
3603	664	1060	Undirected
3602	664	1061	Undirected
3600	665	863	Undirected
3609	665	892	Undirected
3598	665	932	Undirected
3597	665	959	Undirected
3596	665	1002	Undirected
3594	665	1017	Undirected
3483	666	667	Undirected
3618	666	675	Undirected
3536	666	692	Undirected
3601	666	729	Undirected
3626	666	748	Undirected
3625	666	749	Undirected
3624	666	759	Undirected
3623	666	761	Undirected
3621	666	766	Undirected
3610	666	769	Undirected
3617	666	810	Undirected
3616	666	857	Undirected
3615	666	861	Undirected
3614	666	862	Undirected
3612	666	928	Undirected
3611	666	944	Undirected
3649	666	951	Undirected
3485	666	952	Undirected
3422	666	1054	Undirected
3421	666	1055	Undirected
3420	666	1062	Undirected
3419	667	675	Undirected
3418	667	692	Undirected
3417	667	729	Undirected
3416	667	748	Undirected
3414	667	749	Undirected
3412	667	759	Undirected
3407	667	761	Undirected
3406	667	766	Undirected
3444	667	769	Undirected
3425	667	810	Undirected
3435	667	857	Undirected
3433	667	861	Undirected
3428	667	862	Undirected
3427	667	928	Undirected
3443	667	944	Undirected
3426	667	951	Undirected
3431	667	952	Undirected
3432	667	1054	Undirected
3445	667	1055	Undirected
3437	667	1062	Undirected
3439	668	851	Undirected
3440	668	981	Undirected
3434	668	984	Undirected
3409	668	993	Undirected
3410	668	1014	Undirected
3411	668	1040	Undirected
3413	668	1068	Undirected
3424	669	699	Undirected
3405	669	706	Undirected
3500	669	708	Undirected
3496	669	751	Undirected
3495	669	772	Undirected
3493	669	780	Undirected
3492	669	901	Undirected
3491	669	908	Undirected
3489	669	942	Undirected
3487	669	950	Undirected
3453	669	968	Undirected
3506	669	1025	Undirected
3515	670	993	Undirected
3514	671	698	Undirected
3513	671	712	Undirected
3512	671	728	Undirected
3511	671	743	Undirected
3510	671	754	Undirected
3499	671	767	Undirected
3516	671	858	Undirected
3503	671	892	Undirected
3502	671	903	Undirected
3501	671	922	Undirected
3479	671	941	Undirected
3508	671	1002	Undirected
3461	671	1020	Undirected
3460	671	1047	Undirected
3458	672	918	Undirected
3457	672	972	Undirected
3456	672	1011	Undirected
3454	673	783	Undirected
3451	673	876	Undirected
3450	673	903	Undirected
3448	673	1043	Undirected
3447	674	732	Undirected
3470	674	756	Undirected
3455	674	795	Undirected
3478	674	844	Undirected
3477	674	864	Undirected
3476	674	865	Undirected
3463	674	1012	Undirected
3471	674	1030	Undirected
3480	675	692	Undirected
3469	675	729	Undirected
3468	675	748	Undirected
3467	675	749	Undirected
3466	675	759	Undirected
3465	675	761	Undirected
3464	675	766	Undirected
3620	675	769	Undirected
3868	675	810	Undirected
3867	675	857	Undirected
3864	675	861	Undirected
3862	675	862	Undirected
3852	675	928	Undirected
3860	675	944	Undirected
3869	675	951	Undirected
3858	675	952	Undirected
3857	675	1054	Undirected
3856	675	1055	Undirected
3854	675	1062	Undirected
3880	676	789	Undirected
3861	676	813	Undirected
3885	676	982	Undirected
3720	676	996	Undirected
3883	676	1037	Undirected
3593	677	730	Undirected
3882	677	763	Undirected
3881	677	807	Undirected
3870	677	817	Undirected
3877	677	962	Undirected
3876	677	999	Undirected
3875	677	1007	Undirected
3874	677	1033	Undirected
3872	678	888	Undirected
3871	678	946	Undirected
3850	678	1004	Undirected
3822	679	726	Undirected
3830	680	693	Undirected
3829	680	705	Undirected
3828	680	726	Undirected
3827	680	791	Undirected
3826	680	834	Undirected
3825	680	904	Undirected
3832	681	718	Undirected
3821	681	755	Undirected
3820	681	774	Undirected
3819	681	867	Undirected
3817	682	707	Undirected
3816	682	713	Undirected
3841	682	720	Undirected
3843	682	728	Undirected
3848	682	797	Undirected
3847	682	820	Undirected
3845	682	872	Undirected
3844	682	879	Undirected
3833	682	882	Undirected
3842	682	909	Undirected
3851	682	997	Undirected
3839	683	762	Undirected
3905	683	878	Undirected
3941	683	1004	Undirected
3940	684	850	Undirected
3938	684	868	Undirected
3936	684	880	Undirected
3926	684	907	Undirected
3943	684	923	Undirected
3932	684	954	Undirected
3930	685	899	Undirected
3929	685	919	Undirected
3928	685	938	Undirected
3927	685	958	Undirected
3952	685	1065	Undirected
3954	686	746	Undirected
3960	686	825	Undirected
3959	686	855	Undirected
3958	686	1067	Undirected
3957	687	773	Undirected
3955	687	840	Undirected
3944	687	845	Undirected
3953	687	854	Undirected
3962	687	1057	Undirected
3950	688	823	Undirected
3949	688	976	Undirected
3948	689	842	Undirected
3947	689	847	Undirected
3946	689	924	Undirected
3945	689	1050	Undirected
3924	689	1059	Undirected
3896	690	726	Undirected
3933	690	752	Undirected
3903	690	768	Undirected
3900	691	963	Undirected
3889	691	1056	Undirected
3906	692	729	Undirected
3894	692	748	Undirected
3893	692	749	Undirected
3892	692	759	Undirected
3890	692	761	Undirected
3915	692	766	Undirected
3917	692	769	Undirected
3923	692	810	Undirected
3922	692	857	Undirected
3921	692	861	Undirected
3920	692	862	Undirected
3918	692	928	Undirected
3913	692	944	Undirected
3912	692	951	Undirected
3908	692	952	Undirected
3813	692	1054	Undirected
3686	692	1055	Undirected
3834	692	1062	Undirected
3884	693	705	Undirected
3716	693	726	Undirected
3714	693	791	Undirected
3712	693	834	Undirected
3721	693	859	Undirected
3710	693	904	Undirected
3708	694	836	Undirected
3706	694	939	Undirected
3705	695	714	Undirected
3732	695	769	Undirected
3738	695	875	Undirected
3737	695	905	Undirected
3736	695	928	Undirected
3735	695	951	Undirected
3734	695	1052	Undirected
3733	695	1054	Undirected
3731	696	715	Undirected
3740	696	739	Undirected
3727	696	801	Undirected
3726	696	811	Undirected
3725	696	812	Undirected
3724	696	860	Undirected
3723	696	873	Undirected
3702	696	896	Undirected
3674	696	964	Undirected
3711	696	992	Undirected
3682	696	1004	Undirected
3681	696	1046	Undirected
3678	697	837	Undirected
3675	697	890	Undirected
3684	697	975	Undirected
3671	697	985	Undirected
3670	697	1013	Undirected
3669	698	712	Undirected
3668	698	728	Undirected
3693	698	743	Undirected
3676	698	754	Undirected
3701	698	767	Undirected
3698	698	858	Undirected
3697	698	892	Undirected
3685	698	903	Undirected
3694	698	922	Undirected
3692	698	941	Undirected
3690	698	1002	Undirected
3688	698	1020	Undirected
3687	698	1047	Undirected
3683	699	706	Undirected
3739	699	708	Undirected
3794	699	751	Undirected
3790	699	772	Undirected
3788	699	780	Undirected
3778	699	901	Undirected
3786	699	908	Undirected
3795	699	942	Undirected
3784	699	950	Undirected
3782	699	968	Undirected
3779	699	1025	Undirected
3812	700	716	Undirected
3811	700	747	Undirected
3809	700	786	Undirected
3808	700	830	Undirected
3796	700	885	Undirected
3805	700	947	Undirected
3814	700	1005	Undirected
3803	700	1061	Undirected
3802	701	725	Undirected
3801	701	735	Undirected
3799	701	760	Undirected
3798	701	771	Undirected
3776	701	804	Undirected
3748	701	822	Undirected
3785	701	831	Undirected
3756	701	931	Undirected
3755	701	934	Undirected
3754	701	955	Undirected
3753	701	961	Undirected
3752	701	966	Undirected
3741	701	969	Undirected
3758	701	970	Undirected
3746	701	1035	Undirected
3745	701	1060	Undirected
3743	701	1061	Undirected
3742	702	776	Undirected
3775	702	816	Undirected
3774	702	925	Undirected
3772	702	940	Undirected
3771	702	945	Undirected
3770	702	949	Undirected
3759	702	953	Undirected
3768	702	957	Undirected
3766	702	976	Undirected
3765	702	1001	Undirected
3762	702	1008	Undirected
3761	702	1016	Undirected
3760	702	1022	Undirected
3763	703	856	Undirected
3764	703	1002	Undirected
3777	705	726	Undirected
3773	705	791	Undirected
3750	705	834	Undirected
3769	705	859	Undirected
3767	705	904	Undirected
3744	705	965	Undirected
3747	706	708	Undirected
3749	706	751	Undirected
3751	706	772	Undirected
3797	706	780	Undirected
3800	706	901	Undirected
3807	706	908	Undirected
3810	706	942	Undirected
3787	706	950	Undirected
3806	706	968	Undirected
3804	706	1025	Undirected
3780	707	713	Undirected
3781	707	720	Undirected
3783	707	728	Undirected
3789	707	797	Undirected
3791	707	820	Undirected
3792	707	872	Undirected
3793	707	879	Undirected
3757	707	882	Undirected
3689	707	909	Undirected
3691	707	997	Undirected
3703	708	751	Undirected
3696	708	772	Undirected
3699	708	780	Undirected
3700	708	901	Undirected
3695	708	908	Undirected
3672	708	942	Undirected
3673	708	950	Undirected
3667	708	968	Undirected
3677	708	1025	Undirected
3679	709	792	Undirected
3680	710	758	Undirected
3728	710	792	Undirected
3729	710	889	Undirected
[truncated: 1,284 more rows]

## Sheet: RD_nodes
Id	legend	eigencentrality	clustering
367	RD	1	0.060131
385	SD1	0.283041	0.356989
346	SD2	0.540733	0.127872
310		0.137738	1
311		0.087592	0.607143
312		0.097444	1
313		0.138967	1
314		0.079946	1
315		0.071422	1
316		0.091291	1
317		0.104397	0.666667
318		0.07175	1
319		0.07175	1
320		0.119615	1
321		0.049471	1
322		0.140591	1
323		0.071422	1
324		0.08875	1
325		0.142497	1
326		0.097444	1
327		0.187174	1
328		0.064248	1
329		0.353427	0.333333
330		0.084247	1
331		0.140591	1
332		0.119615	1
333		0.214223	0.816667
334		0.138967	1
335		0.09765	0.761905
336		0.142497	1
337		0.131854	1
338		0.195422	0.715789
339		0.110168	1
340		0.144094	1
341		0.07175	1
342		0.137738	1
343		0.119615	1
344		0.051264	1
345		0.147165	1
347		0.187174	1
348		0.137738	1
349		0.586052	0.148667
350		0.071017	1
351		0.119615	1
352		0.140591	1
353		0.071422	1
354		0.088205	0.6
355		0.137738	1
356		0.071422	1
357		0.07175	1
358		0.071422	1
359		0.165796	0.846154
360		0.187174	1
361		0.155559	0.69697
362		0.097444	1
363		0.132006	0.772727
364		0.089317	1
365		0.115341	0.538462
366		0.117613	1
368		0.140591	1
369		0.055067	1
370		0.182704	0.7
371		0.049471	1
372		0.140591	1
373		0.119615	1
374		0.131568	1
375		0.071422	1
376		0.147165	1
377		0.147165	1
378		0.286531	0.516923
379		0.187174	1
380		0.089317	1
381		0.097444	1
382		0.142497	1
383		0.071422	1
384		0.138967	1
386		0.140591	1
387		0.142497	1
388		0.108373	0.9
389		0.192303	0.639706
390		0.12615	0.621212
391		0.140591	1
392		0.140591	1
393		0.117613	1
394		0.131568	1
395		0.064248	1
396		0.182639	0.602941
397		0.197995	0.7
398		0.132006	0.772727
399		0.144094	1
400		0.187174	1
401		0.187174	1
402		0.051264	1
403		0.097444	1
404		0.079946	1
405		0.270423	0.550769
406		0.079946	1
407		0.064248	1
408		0.140655	1
409		0.064248	1
410		0.071422	1
411		0.144094	1
412		0.164179	1
413		0.092961	0.9
414		0.055067	1
415		0.195422	0.715789
416		0.131568	1
417		0.063349	1
418		0.216704	0.654412
419		0.259795	0.415385
420		0.187174	1
421		0.063349	1
422		0.138967	1
423		0.200616	0.426316
424		0.055067	1
425		0.195422	0.715789
426		0.187174	1
427		0.093751	1
428		0.071017	1
429		0.142497	1
430		0.164179	1
431		0.131568	1
432		0.119615	1
433		0.097444	1
434		0.1544	0.681818
435		0.225078	0.447619
436		0.119615	1
437		0.131854	1
438		0.131854	1
439		0.07175	1
440		0.131568	1
441		0.086485	1
442		0.187174	1
443		0.115341	0.538462
444		0.138967	1
445		0.093751	1
446		0.144094	1
447		0.195422	0.715789
448		0.089317	1
449		0.140591	1
450		0.131568	1
451		0.089317	1
452		0.084247	1
453		0.071017	1
454		0.119615	1
455		0.140591	1
456		0.089317	1
457		0.117613	1
458		0.097444	1
459		0.103972	1
460		0.079946	1
461		0.055067	1
462		0.103972	1
463		0.049471	1
464		0.137738	1
465		0.055067	1
466		0.182704	0.7
467		0.147165	1
468		0.093751	1
469		0.140591	1
470		0.117613	1
471		0.195422	0.715789
472		0.119615	1
473		0.08875	1
474		0.119615	1
475		0.140591	1
476		0.110168	1
477		0.089317	1
478		0.140655	1
479		0.071422	1
480		0.137738	1
481		0.137738	1

## Sheet: RD_links
Id	Source	Target	Type
2422	310	338	Undirected
1923	310	342	Undirected
1924	310	348	Undirected
1925	310	355	Undirected
2518	310	367	Undirected
1926	310	405	Undirected
1927	310	415	Undirected
1928	310	425	Undirected
1938	310	447	Undirected
1930	310	464	Undirected
1922	310	471	Undirected
1932	310	480	Undirected
1933	310	481	Undirected
1934	311	329	Undirected
1935	311	350	Undirected
2527	311	367	Undirected
1936	311	417	Undirected
1937	311	419	Undirected
1914	311	421	Undirected
1912	311	428	Undirected
1929	311	453	Undirected
1907	312	326	Undirected
1908	312	349	Undirected
1909	312	362	Undirected
2524	312	367	Undirected
1910	312	381	Undirected
1911	312	403	Undirected
1921	312	433	Undirected
1913	312	458	Undirected
1905	313	329	Undirected
1915	313	334	Undirected
2585	313	346	Undirected
2530	313	367	Undirected
1916	313	384	Undirected
1917	313	396	Undirected
1918	313	418	Undirected
1919	313	419	Undirected
1940	313	422	Undirected
1906	313	444	Undirected
2581	314	346	Undirected
2528	314	367	Undirected
1931	314	404	Undirected
1957	314	406	Undirected
1958	314	460	Undirected
1959	315	323	Undirected
1960	315	353	Undirected
1961	315	356	Undirected
1962	315	358	Undirected
2522	315	367	Undirected
1972	315	375	Undirected
1964	315	383	Undirected
1956	315	410	Undirected
1966	315	479	Undirected
1967	316	333	Undirected
2579	316	346	Undirected
2517	316	367	Undirected
1968	316	378	Undirected
1969	317	318	Undirected
1970	317	319	Undirected
1971	317	324	Undirected
1948	317	341	Undirected
1946	317	349	Undirected
1963	317	357	Undirected
2552	317	367	Undirected
1941	317	423	Undirected
1942	317	439	Undirected
1943	317	473	Undirected
1944	318	319	Undirected
1945	318	341	Undirected
1955	318	357	Undirected
2554	318	367	Undirected
1947	318	423	Undirected
1939	318	439	Undirected
1949	319	341	Undirected
1950	319	357	Undirected
2557	319	367	Undirected
1951	319	423	Undirected
1952	319	439	Undirected
1953	320	332	Undirected
1889	320	343	Undirected
1965	320	349	Undirected
1920	320	351	Undirected
2560	320	367	Undirected
1855	320	373	Undirected
1856	320	432	Undirected
1857	320	436	Undirected
1858	320	454	Undirected
1859	320	472	Undirected
1860	320	474	Undirected
2562	321	367	Undirected
1870	321	371	Undirected
1862	321	463	Undirected
1854	322	331	Undirected
1864	322	349	Undirected
1865	322	352	Undirected
2564	322	367	Undirected
1866	322	368	Undirected
1867	322	372	Undirected
1868	322	386	Undirected
1846	322	391	Undirected
1863	322	392	Undirected
1861	322	449	Undirected
1839	322	455	Undirected
1840	322	469	Undirected
1841	322	475	Undirected
1842	323	353	Undirected
1843	323	356	Undirected
1853	323	358	Undirected
2568	323	367	Undirected
1845	323	375	Undirected
1838	323	383	Undirected
1847	323	410	Undirected
1848	323	479	Undirected
1849	324	349	Undirected
2541	324	367	Undirected
1850	324	423	Undirected
1851	324	473	Undirected
1852	325	329	Undirected
1872	325	336	Undirected
1897	325	338	Undirected
2533	325	367	Undirected
1869	325	378	Undirected
1890	325	382	Undirected
1891	325	387	Undirected
1892	325	415	Undirected
1893	325	425	Undirected
1894	325	429	Undirected
1904	325	447	Undirected
1896	325	471	Undirected
1888	326	349	Undirected
1898	326	362	Undirected
2536	326	367	Undirected
1899	326	381	Undirected
1900	326	403	Undirected
1901	326	433	Undirected
1902	326	458	Undirected
1903	327	329	Undirected
1880	327	333	Undirected
1878	327	347	Undirected
1895	327	349	Undirected
1873	327	360	Undirected
2538	327	367	Undirected
1874	327	378	Undirected
1875	327	379	Undirected
1876	327	400	Undirected
1877	327	401	Undirected
1887	327	405	Undirected
1879	327	420	Undirected
1871	327	426	Undirected
1881	327	442	Undirected
1882	328	365	Undirected
2561	328	367	Undirected
1883	328	395	Undirected
1884	328	407	Undirected
1885	328	409	Undirected
1979	328	443	Undirected
1844	329	333	Undirected
1954	329	334	Undirected
2058	329	336	Undirected
2059	329	338	Undirected
2584	329	346	Undirected
2060	329	347	Undirected
2061	329	349	Undirected
2062	329	350	Undirected
2063	329	360	Undirected
2543	329	367	Undirected
2073	329	378	Undirected
2065	329	379	Undirected
2057	329	382	Undirected
2067	329	384	Undirected
2068	329	387	Undirected
2069	329	396	Undirected
2070	329	400	Undirected
2071	329	401	Undirected
2072	329	405	Undirected
2049	329	415	Undirected
2047	329	418	Undirected
2064	329	419	Undirected
2042	329	420	Undirected
2043	329	422	Undirected
2044	329	425	Undirected
2045	329	426	Undirected
2046	329	428	Undirected
2056	329	429	Undirected
2048	329	442	Undirected
2040	329	444	Undirected
2050	329	447	Undirected
2051	329	453	Undirected
2052	329	471	Undirected
2053	330	335	Undirected
2586	330	346	Undirected
2054	330	361	Undirected
2549	330	367	Undirected
2075	330	452	Undirected
2041	331	349	Undirected
2066	331	352	Undirected
2532	331	367	Undirected
2092	331	368	Undirected
2093	331	372	Undirected
2094	331	386	Undirected
2095	331	391	Undirected
2096	331	392	Undirected
2097	331	449	Undirected
2107	331	455	Undirected
2099	331	469	Undirected
2091	331	475	Undirected
2101	332	343	Undirected
2102	332	349	Undirected
2103	332	351	Undirected
2546	332	367	Undirected
2104	332	373	Undirected
2105	332	432	Undirected
2106	332	436	Undirected
2083	332	454	Undirected
2081	332	472	Undirected
2098	332	474	Undirected
2588	333	346	Undirected
2076	333	347	Undirected
2077	333	349	Undirected
2078	333	360	Undirected
2531	333	367	Undirected
2079	333	378	Undirected
2080	333	379	Undirected
2090	333	400	Undirected
2082	333	401	Undirected
2074	333	405	Undirected
2084	333	420	Undirected
2085	333	426	Undirected
2086	333	442	Undirected
2587	334	346	Undirected
2550	334	367	Undirected
2087	334	384	Undirected
2088	334	396	Undirected
2024	334	418	Undirected
2100	334	419	Undirected
2055	334	422	Undirected
1990	334	444	Undirected
2583	335	346	Undirected
1991	335	354	Undirected
1992	335	361	Undirected
2534	335	367	Undirected
1993	335	435	Undirected
1994	335	452	Undirected
1995	336	338	Undirected
2566	336	367	Undirected
2005	336	378	Undirected
1997	336	382	Undirected
1989	336	387	Undirected
1999	336	415	Undirected
2000	336	425	Undirected
2001	336	429	Undirected
2002	336	447	Undirected
2003	336	471	Undirected
2580	337	346	Undirected
1981	337	349	Undirected
2556	337	367	Undirected
1998	337	370	Undirected
1996	337	389	Undirected
1974	337	437	Undirected
1975	337	438	Undirected
1976	337	466	Undirected
1977	338	342	Undirected
1978	338	348	Undirected
1988	338	355	Undirected
2570	338	367	Undirected
1980	338	378	Undirected
1973	338	382	Undirected
1982	338	387	Undirected
1983	338	405	Undirected
1984	338	415	Undirected
1985	338	425	Undirected
1986	338	429	Undirected
1987	338	447	Undirected
2007	338	464	Undirected
2032	338	471	Undirected
2004	338	480	Undirected
2025	338	481	Undirected
2582	339	346	Undirected
2026	339	349	Undirected
2537	339	367	Undirected
2027	339	435	Undirected
2028	339	476	Undirected
2590	340	346	Undirected
2029	340	349	Undirected
2039	340	361	Undirected
2540	340	367	Undirected
2576	340	385	Undirected
2031	340	399	Undirected
2023	340	411	Undirected
2033	340	435	Undirected
2034	340	446	Undirected
2035	341	357	Undirected
2542	341	367	Undirected
2036	341	423	Undirected
2037	341	439	Undirected
2038	342	348	Undirected
2015	342	355	Undirected
2544	342	367	Undirected
2013	342	405	Undirected
2030	342	415	Undirected
2008	342	425	Undirected
2009	342	447	Undirected
1812	342	464	Undirected
2011	342	471	Undirected
1886	342	480	Undirected
2022	342	481	Undirected
2014	343	349	Undirected
2006	343	351	Undirected
2547	343	367	Undirected
2016	343	373	Undirected
2017	343	432	Undirected
2018	343	436	Undirected
2019	343	454	Undirected
2020	343	472	Undirected
2021	343	474	Undirected
2089	344	354	Undirected
2548	344	367	Undirected
1813	344	402	Undirected
2589	345	346	Undirected
1768	345	349	Undirected
1769	345	359	Undirected
2545	345	367	Undirected
1771	345	370	Undirected
1778	345	376	Undirected
1773	345	377	Undirected
1774	345	389	Undirected
1775	345	466	Undirected
1776	345	467	Undirected
1592	346	349	Undirected
1591	346	354	Undirected
1590	346	359	Undirected
1589	346	361	Undirected
1588	346	363	Undirected
1587	346	364	Undirected
1578	346	365	Undirected
1585	346	366	Undirected
2514	346	367	Undirected
1593	346	370	Undirected
1583	346	374	Undirected
1582	346	376	Undirected
1581	346	377	Undirected
1580	346	378	Undirected
1579	346	380	Undirected
1600	346	384	Undirected
2571	346	385	Undirected
1602	346	388	Undirected
1586	346	389	Undirected
1607	346	390	Undirected
1606	346	393	Undirected
1605	346	394	Undirected
1604	346	396	Undirected
1603	346	397	Undirected
1594	346	398	Undirected
1601	346	399	Undirected
1609	346	404	Undirected
1599	346	406	Undirected
1598	346	408	Undirected
1597	346	411	Undirected
1596	346	412	Undirected
1595	346	413	Undirected
1570	346	416	Undirected
1608	346	418	Undirected
1584	346	419	Undirected
1560	346	422	Undirected
1559	346	423	Undirected
1558	346	427	Undirected
1557	346	430	Undirected
1556	346	431	Undirected
1555	346	434	Undirected
1546	346	435	Undirected
1553	346	437	Undirected
1561	346	438	Undirected
1551	346	440	Undirected
1550	346	441	Undirected
1549	346	443	Undirected
1548	346	444	Undirected
1568	346	445	Undirected
1552	346	446	Undirected
1554	346	448	Undirected
1576	346	450	Undirected
1575	346	451	Undirected
1574	346	452	Undirected
1573	346	456	Undirected
1572	346	457	Undirected
1571	346	459	Undirected
1562	346	460	Undirected
1569	346	462	Undirected
1577	346	466	Undirected
1567	346	467	Undirected
1566	346	468	Undirected
1565	346	470	Undirected
1564	346	476	Undirected
1563	346	477	Undirected
1547	346	478	Undirected
1811	347	349	Undirected
1810	347	360	Undirected
2567	347	367	Undirected
1809	347	378	Undirected
1808	347	379	Undirected
1807	347	400	Undirected
1806	347	401	Undirected
1805	347	405	Undirected
1792	347	420	Undirected
1803	347	426	Undirected
1814	347	442	Undirected
1801	348	355	Undirected
2563	348	367	Undirected
1800	348	405	Undirected
1799	348	415	Undirected
1798	348	425	Undirected
1797	348	447	Undirected
1796	348	464	Undirected
1795	348	471	Undirected
1794	348	480	Undirected
1825	348	481	Undirected
1802	349	351	Undirected
1804	349	352	Undirected
1836	349	359	Undirected
1770	349	360	Undirected
1835	349	361	Undirected
1793	349	362	Undirected
2555	349	367	Undirected
1834	349	368	Undirected
1833	349	370	Undirected
1832	349	372	Undirected
1831	349	373	Undirected
1830	349	376	Undirected
1829	349	377	Undirected
1828	349	378	Undirected
1815	349	379	Undirected
1826	349	381	Undirected
2577	349	385	Undirected
1837	349	386	Undirected
1824	349	388	Undirected
1823	349	389	Undirected
1822	349	391	Undirected
1821	349	392	Undirected
1820	349	397	Undirected
1819	349	399	Undirected
1818	349	400	Undirected
1817	349	401	Undirected
1816	349	403	Undirected
1827	349	405	Undirected
1772	349	408	Undirected
1763	349	411	Undirected
1764	349	412	Undirected
1762	349	418	Undirected
1766	349	419	Undirected
1761	349	420	Undirected
1760	349	423	Undirected
1759	349	426	Undirected
1758	349	430	Undirected
1757	349	432	Undirected
1756	349	433	Undirected
1755	349	434	Undirected
1746	349	435	Undirected
1753	349	436	Undirected
1752	349	437	Undirected
1751	349	438	Undirected
1750	349	442	Undirected
1749	349	446	Undirected
1748	349	449	Undirected
1754	349	454	Undirected
1747	349	455	Undirected
1765	349	458	Undirected
1780	349	466	Undirected
1790	349	467	Undirected
1789	349	469	Undirected
1788	349	472	Undirected
1787	349	473	Undirected
1786	349	474	Undirected
1785	349	475	Undirected
1784	349	476	Undirected
1783	349	478	Undirected
2523	350	367	Undirected
1782	350	428	Undirected
1781	350	453	Undirected
2520	351	367	Undirected
1767	351	373	Undirected
1779	351	432	Undirected
1791	351	436	Undirected
1777	351	454	Undirected
2012	351	472	Undirected
2176	351	474	Undirected
2515	352	367	Undirected
2454	352	368	Undirected
2455	352	372	Undirected
2467	352	386	Undirected
2469	352	391	Undirected
2471	352	392	Undirected
2429	352	449	Undirected
2430	352	455	Undirected
2432	352	469	Undirected
2433	352	475	Undirected
2427	353	356	Undirected
2442	353	358	Undirected
2521	353	367	Undirected
2428	353	375	Undirected
2513	353	383	Undirected
2508	353	410	Undirected
2512	353	479	Undirected
2525	354	367	Undirected
2474	354	402	Undirected
2482	354	435	Undirected
2519	355	367	Undirected
2497	355	405	Undirected
2356	355	415	Undirected
2415	355	425	Undirected
2366	355	447	Undirected
2365	355	464	Undirected
2337	355	471	Undirected
2339	355	480	Undirected
2340	355	481	Undirected
2348	356	358	Undirected
2529	356	367	Undirected
2405	356	375	Undirected
2406	356	383	Undirected
2412	356	410	Undirected
2416	356	479	Undirected
2526	357	367	Undirected
2418	357	423	Undirected
2424	357	439	Undirected
2539	358	367	Undirected
2010	358	375	Undirected
2383	358	383	Undirected
2384	358	410	Undirected
2402	358	479	Undirected
2516	359	367	Undirected
2394	359	370	Undirected
2399	359	376	Undirected
2401	359	377	Undirected
2359	359	389	Undirected
2400	359	408	Undirected
2398	359	434	Undirected
2397	359	466	Undirected
2396	359	467	Undirected
2395	359	478	Undirected
2553	360	367	Undirected
2393	360	378	Undirected
2392	360	379	Undirected
2379	360	400	Undirected
2390	360	401	Undirected
2388	360	405	Undirected
2387	360	420	Undirected
2386	360	426	Undirected
2385	360	442	Undirected
2558	361	367	Undirected
2574	361	385	Undirected
2381	361	399	Undirected
2413	361	411	Undirected
2389	361	435	Undirected
2391	361	446	Undirected
2425	361	452	Undirected
2551	362	367	Undirected
2423	362	381	Undirected
2421	362	403	Undirected
2420	362	433	Undirected
2419	362	458	Undirected
2417	363	366	Undirected
2565	363	367	Undirected
2578	363	385	Undirected
2403	363	390	Undirected
2414	363	393	Undirected
2426	363	396	Undirected
2411	363	398	Undirected
2410	363	457	Undirected
2409	363	459	Undirected
2408	363	462	Undirected
2407	363	470	Undirected
2569	364	367	Undirected
2404	364	380	Undirected
2367	364	448	Undirected
2332	364	451	Undirected
2380	364	456	Undirected
2352	364	477	Undirected
2559	365	367	Undirected
2351	365	390	Undirected
2350	365	395	Undirected
2349	365	407	Undirected
2347	365	409	Undirected
2346	365	427	Undirected
2345	365	434	Undirected
2344	365	441	Undirected
2331	365	443	Undirected
2342	365	445	Undirected
2354	365	468	Undirected
2535	366	367	Undirected
2575	366	385	Undirected
2357	366	393	Undirected
2336	366	396	Undirected
2335	366	398	Undirected
2334	366	457	Undirected
2333	366	470	Undirected
1710	367	368	Undirected
1721	367	369	Undirected
1720	367	370	Undirected
1719	367	371	Undirected
1718	367	372	Undirected
1717	367	373	Undirected
1716	367	374	Undirected
1715	367	375	Undirected
1702	367	376	Undirected
1713	367	377	Undirected
1724	367	378	Undirected
1726	367	379	Undirected
1711	367	380	Undirected
1714	367	381	Undirected
1709	367	382	Undirected
1708	367	383	Undirected
1707	367	384	Undirected
2572	367	385	Undirected
1706	367	386	Undirected
1705	367	387	Undirected
1704	367	388	Undirected
1703	367	389	Undirected
1712	367	390	Undirected
1727	367	391	Undirected
1736	367	392	Undirected
1738	367	393	Undirected
1735	367	394	Undirected
1740	367	395	Undirected
1741	367	396	Undirected
1742	367	397	Undirected
1743	367	398	Undirected
1744	367	399	Undirected
1745	367	400	Undirected
1734	367	401	Undirected
1733	367	402	Undirected
1676	367	403	Undirected
1725	367	404	Undirected
1722	367	405	Undirected
1737	367	406	Undirected
1730	367	407	Undirected
1729	367	408	Undirected
1728	367	409	Undirected
1732	367	410	Undirected
1731	367	411	Undirected
1739	367	412	Undirected
1723	367	413	Undirected
1698	367	414	Undirected
1642	367	415	Undirected
1638	367	416	Undirected
1650	367	417	Undirected
1652	367	418	Undirected
1653	367	419	Undirected
1655	367	420	Undirected
1637	367	421	Undirected
1636	367	422	Undirected
1635	367	423	Undirected
1634	367	424	Undirected
1656	367	425	Undirected
1658	367	426	Undirected
1641	367	427	Undirected
1664	367	428	Undirected
1663	367	429	Undirected
1662	367	430	Undirected
1661	367	431	Undirected
1660	367	432	Undirected
1659	367	433	Undirected
1649	367	434	Undirected
1657	367	435	Undirected
1666	367	436	Undirected
1654	367	437	Undirected
1639	367	438	Undirected
1648	367	439	Undirected
1640	367	440	Undirected
1633	367	441	Undirected
1643	367	442	Undirected
1644	367	443	Undirected
1645	367	444	Undirected
1646	367	445	Undirected
1647	367	446	Undirected
1665	367	447	Undirected
1700	367	448	Undirected
1685	367	449	Undirected
1686	367	450	Undirected
1687	367	451	Undirected
1688	367	452	Undirected
1689	367	453	Undirected
1690	367	454	Undirected
1701	367	455	Undirected
1692	367	456	Undirected
1684	367	457	Undirected
1694	367	458	Undirected
1695	367	459	Undirected
1696	367	460	Undirected
1697	367	461	Undirected
1674	367	462	Undirected
1699	367	463	Undirected
1651	367	464	Undirected
1693	367	465	Undirected
1691	367	466	Undirected
1668	367	467	Undirected
1669	367	468	Undirected
1670	367	469	Undirected
1671	367	470	Undirected
1672	367	471	Undirected
1673	367	472	Undirected
1683	367	473	Undirected
1675	367	474	Undirected
1667	367	475	Undirected
1677	367	476	Undirected
1678	367	477	Undirected
1679	367	478	Undirected
1680	367	479	Undirected
1681	367	480	Undirected
1682	367	481	Undirected
2341	368	372	Undirected
2343	368	386	Undirected
2377	368	391	Undirected
2376	368	392	Undirected
2375	368	449	Undirected
2374	368	455	Undirected
2373	368	469	Undirected
2372	368	475	Undirected
2371	369	414	Undirected
2370	369	424	Undirected
2369	369	461	Undirected
2368	369	465	Undirected
2355	370	376	Undirected
2378	370	377	Undirected
2364	370	389	Undirected
2363	370	408	Undirected
2362	370	434	Undirected
2361	370	437	Undirected
2360	370	438	Undirected
2445	370	466	Undirected
2358	370	467	Undirected
2353	370	478	Undirected
2447	371	463	Undirected
2495	372	386	Undirected
2506	372	391	Undirected
2484	372	392	Undirected
2476	372	449	Undirected
2479	372	455	Undirected
2481	372	469	Undirected
2488	372	475	Undirected
2490	373	432	Undirected
2475	373	436	Undirected
2492	373	454	Undirected
2491	373	472	Undirected
2489	373	474	Undirected
2573	374	385	Undirected
2487	374	394	Undirected
2486	374	397	Undirected
2485	374	416	Undirected
2473	374	419	Undirected
2483	374	431	Undirected
2493	374	440	Undirected
2478	374	450	Undirected
2477	375	383	Undirected
2503	375	410	Undirected
2511	375	479	Undirected
2510	376	377	Undirected
2509	376	389	Undirected
2507	376	466	Undirected
2505	376	467	Undirected
2494	377	389	Undirected
2504	377	466	Undirected
2502	377	467	Undirected
2501	378	379	Undirected
2500	378	382	Undirected
2499	378	387	Undirected
2498	378	400	Undirected
2496	378	401	Undirected
2480	378	405	Undirected
2448	378	415	Undirected
2462	378	420	Undirected
2446	378	425	Undirected
2444	378	426	Undirected
2443	378	429	Undirected
2441	378	442	Undirected
2440	378	447	Undirected
2438	378	471	Undirected
2449	379	400	Undirected
2436	379	401	Undirected
2435	379	405	Undirected
2434	379	420	Undirected
2431	379	426	Undirected
2460	379	442	Undirected
2437	380	448	Undirected
2439	380	451	Undirected
2470	380	456	Undirected
2468	380	477	Undirected
2466	381	403	Undirected
2465	381	433	Undirected
2464	381	458	Undirected
2463	382	387	Undirected
2450	382	415	Undirected
2461	382	425	Undirected
2472	382	429	Undirected
2459	382	447	Undirected
2458	382	471	Undirected
2457	383	410	Undirected
2456	383	479	Undirected
2453	384	396	Undirected
2452	384	418	Undirected
2451	384	419	Undirected
2338	384	422	Undirected
2120	384	444	Undirected
1630	385	390	Undirected
1629	385	393	Undirected
1628	385	394	Undirected
1627	385	396	Undirected
1626	385	397	Undirected
1625	385	398	Undirected
1624	385	399	Undirected
1623	385	411	Undirected
1611	385	412	Undirected
1621	385	416	Undirected
1631	385	418	Undirected
1619	385	419	Undirected
1618	385	423	Undirected
1617	385	430	Undirected
1632	385	431	Undirected
1615	385	435	Undirected
1622	385	440	Undirected
1614	385	446	Undirected
1613	385	450	Undirected
1612	385	457	Undirected
1610	385	459	Undirected
1620	385	462	Undirected
1616	385	470	Undirected
2189	386	391	Undirected
2188	386	392	Undirected
2187	386	449	Undirected
2186	386	455	Undirected
2185	386	469	Undirected
2184	386	475	Undirected
2183	387	415	Undirected
2182	387	425	Undirected
2181	387	429	Undirected
2180	387	447	Undirected
2179	387	471	Undirected
2178	388	413	Undirected
2163	388	423	Undirected
2301	389	408	Undirected
2190	389	434	Undirected
2174	389	435	Undirected
2173	389	437	Undirected
2172	389	438	Undirected
2171	389	466	Undirected
2170	389	467	Undirected
2169	389	478	Undirected
2168	390	398	Undirected
2167	390	427	Undirected
2166	390	443	Undirected
2165	390	445	Undirected
2203	390	459	Undirected
2175	390	462	Undirected
2177	390	468	Undirected
2217	391	392	Undirected
2216	391	449	Undirected
2215	391	455	Undirected
2214	391	469	Undirected
2213	391	475	Undirected
2212	392	449	Undirected
2211	392	455	Undirected
2210	392	469	Undirected
2209	392	475	Undirected
2208	393	396	Undirected
2207	393	398	Undirected
2206	393	457	Undirected
2191	393	470	Undirected
2204	394	397	Undirected
2218	394	416	Undirected
2202	394	419	Undirected
2201	394	431	Undirected
2200	394	440	Undirected
2199	394	450	Undirected
2198	395	407	Undirected
2197	395	409	Undirected
2196	395	443	Undirected
2195	396	398	Undirected
2194	396	418	Undirected
2193	396	419	Undirected
2161	396	422	Undirected
2205	396	444	Undirected
2164	396	457	Undirected
2133	396	470	Undirected
2132	397	412	Undirected
2131	397	416	Undirected
2130	397	418	Undirected
2129	397	419	Undirected
2128	397	423	Undirected
2127	397	430	Undirected
2126	397	431	Undirected
2125	397	435	Undirected
2124	397	440	Undirected
2123	397	450	Undirected
2108	398	457	Undirected
2121	398	459	Undirected
2134	398	462	Undirected
2119	398	470	Undirected
2118	399	411	Undirected
2117	399	435	Undirected
2116	399	446	Undirected
2115	400	401	Undirected
2114	400	405	Undirected
2113	400	420	Undirected
2112	400	426	Undirected
2111	400	442	Undirected
2110	401	405	Undirected
2109	401	420	Undirected
2147	401	426	Undirected
2149	401	442	Undirected
2122	403	433	Undirected
2160	403	458	Undirected
2159	404	406	Undirected
2158	404	460	Undirected
2157	405	415	Undirected
2156	405	420	Undirected
2155	405	425	Undirected
2154	405	426	Undirected
2153	405	442	Undirected
2152	405	447	Undirected
2151	405	464	Undirected
2150	405	471	Undirected
2135	405	480	Undirected
2148	405	481	Undirected
2162	406	460	Undirected
2146	407	409	Undirected
2145	407	443	Undirected
2144	408	434	Undirected
2143	408	466	Undirected
2142	408	478	Undirected
2141	409	443	Undirected
2140	410	479	Undirected
2139	411	435	Undirected
2138	411	446	Undirected
2137	412	418	Undirected
2136	412	419	Undirected
2245	412	423	Undirected
2317	412	430	Undirected
2192	412	435	Undirected
2300	413	423	Undirected
2299	413	435	Undirected
2298	414	424	Undirected
2297	414	461	Undirected
2296	414	465	Undirected
2295	415	425	Undirected
2294	415	429	Undirected
2293	415	447	Undirected
2292	415	464	Undirected
2291	415	471	Undirected
2290	415	480	Undirected
2275	415	481	Undirected
2288	416	419	Undirected
2302	416	431	Undirected
2286	416	440	Undirected
2285	416	450	Undirected
2284	417	419	Undirected
2283	417	421	Undirected
2282	418	419	Undirected
2281	418	422	Undirected
2280	418	423	Undirected
2279	418	430	Undirected
2278	418	435	Undirected
2277	418	444	Undirected
2315	419	421	Undirected
2287	419	422	Undirected
2289	419	423	Undirected
2329	419	430	Undirected
2328	419	431	Undirected
2327	419	435	Undirected
2326	419	440	Undirected
2325	419	444	Undirected
2324	419	450	Undirected
2323	420	426	Undirected
2322	420	442	Undirected
2321	422	444	Undirected
2320	423	430	Undirected
2319	423	435	Undirected
2318	423	439	Undirected
2303	423	473	Undirected
2316	424	461	Undirected
2330	424	465	Undirected
2314	425	429	Undirected
2313	425	447	Undirected
2312	425	464	Undirected
2311	425	471	Undirected
2310	425	480	Undirected
2309	425	481	Undirected
2308	426	442	Undirected
2307	427	443	Undirected
2306	427	445	Undirected
2305	427	468	Undirected
2304	428	453	Undirected
2261	429	447	Undirected
2220	429	471	Undirected
2276	430	435	Undirected
2244	431	440	Undirected
2243	431	450	Undirected
2242	432	436	Undirected
2241	432	454	Undirected
2240	432	472	Undirected
2239	432	474	Undirected
2238	433	458	Undirected
2237	434	441	Undirected
2236	434	443	Undirected
2235	434	466	Undirected
2234	434	478	Undirected
2219	435	446	Undirected
2232	435	476	Undirected
2246	436	454	Undirected
2230	436	472	Undirected
2229	436	474	Undirected
2228	437	438	Undirected
2227	437	466	Undirected
2226	438	466	Undirected
2225	440	450	Undirected
2224	441	443	Undirected
2223	443	445	Undirected
2222	443	468	Undirected
2221	445	468	Undirected
2259	447	464	Undirected
2231	447	471	Undirected
2233	447	480	Undirected
2273	447	481	Undirected
2272	448	451	Undirected
2271	448	456	Undirected
2270	448	477	Undirected
2269	449	455	Undirected
2268	449	469	Undirected
2267	449	475	Undirected
2266	451	456	Undirected
2265	451	477	Undirected
2264	454	472	Undirected
2263	454	474	Undirected
2262	455	469	Undirected
2247	455	475	Undirected
2260	456	477	Undirected
2274	457	470	Undirected
2258	459	462	Undirected
2257	461	465	Undirected
2256	464	471	Undirected
2255	464	480	Undirected
2254	464	481	Undirected
2253	466	467	Undirected
2252	466	478	Undirected
2251	469	475	Undirected
2250	471	480	Undirected
2249	471	481	Undirected
2248	472	474	Undirected
2382	480	481	Undirected
