# Supplementary material for: Measuring researcher independence using bibliometric data: A proposal for a new performance indicator
Source: PLoS One. 2019 Mar 27;14(3):e0202712. doi: 10.1371/journal.pone.0202712 (PMC6436739; doi:10.1371/journal.pone.0202712)
Supplement: S2 Dataset — Data files used to calculate the share of independent research topics. (XLSX) [file pone.0202712.s002.xlsx]

## Sheet: explanations
These are the data used for the topic mapping.
RA-SA nodes tab:
column 1: Node-id
	Nodes are the papers in the corpus of the researcher RA and the supervisors SA1 and SA2.
	The node-id is the id of the paper
column 2: Code
	RA-SA nodes gives all papers coauthored by the researcher RA, supervisors SA1 and SA2, with and without each other
	RA in the 'code' column means that researcher RA is one of the authors, but the supervisors not
	SA1 in the 'code' column means that supervisor SA1 is one of the authors but RA and SA2 are not.
	SA2 in the 'code' column means that supervisor SA2 is one of the authors but RA and SA1 are not.
	Cosupervisors in the 'code' column means that the two supervisors SA1 and SA2 are among the aiuthors, but RA is not
	Co-auth in the 'code' column means that the researcher RA is one of the authors, as well as one or both of the supervisors
column 3: Cluster
	The number indicates in which topical cluster a paper is positioned, based on the similarity index explained in the paper, and using the clustering algorithm as specified in: Waltman L & Eck NJ (2013). A smart local moving algorithm for large-scale modularity-based community detection. European Physical Journal B 86 (11): 471. doi: 10.1140/epjb/e2013-40829-0
RA-SA links tab
column 1: Link id
	All papers are linked (see below) and the links have an id.
column 2: node-1-id:
	Refers to the nodes
column 3: node-2-id:
	Refers to the nodes
column 4: SIMILARITY
	Papers are linked in terms of the similarity (bibliographic coupling) as explained in the paper
	The similarity value gives the strength of the link
For the other three pairs we give similar data
Link-id	node-1-id	node2-id	Similarity

## Sheet: RA-SA nodes
node-id	CODE	Cluster
167	co_auth	0
222	co_auth	0
141	co_auth	0
166	co_auth	0
221	co_auth	0
175	co_auth	0
195	co_auth	0
196	co_auth	0
383	co_auth	9
295	co__supervisors	0
265	co__supervisors	6
250	co__supervisors	0
136	co__supervisors	1
79	co__supervisors	1
269	co__supervisors	0
338	co__supervisors	0
46	co__supervisors	1
76	co__supervisors	1
90	co__supervisors	6
132	co__supervisors	1
63	co__supervisors	1
88	co__supervisors	1
283	co__supervisors	0
44	co__supervisors	1
45	co__supervisors	1
43	co__supervisors	1
103	co__supervisors	1
264	co__supervisors	11
314	co__supervisors	6
239	co__supervisors	0
413	co__supervisors	0
224	co__supervisors	6
325	co__supervisors	0
273	co__supervisors	0
117	co__supervisors	4
73	co__supervisors	4
64	co__supervisors	3
67	co__supervisors	3
51	co__supervisors	3
65	co__supervisors	3
284	co__supervisors	6
191	co__supervisors	6
281	co__supervisors	6
312	co__supervisors	6
313	co__supervisors	6
177	co__supervisors	6
340	co__supervisors	6
213	co__supervisors	6
254	co__supervisors	6
419	co__supervisors	6
310	co__supervisors	6
324	co__supervisors	6
247	co__supervisors	6
245	co__supervisors	6
200	co__supervisors	6
199	co__supervisors	6
98	co__supervisors	11
93	co__supervisors	11
66	co__supervisors	7
112	co__supervisors	9
274	co__supervisors	6
240	co__supervisors	6
238	co__supervisors	6
266	co__supervisors	6
356	co__supervisors	6
249	co__supervisors	0
230	co__supervisors	6
298	co__supervisors	0
377	co__supervisors	11
36	co__supervisors	11
373	co__supervisors	11
152	co__supervisors	6
77	co__supervisors	12
41	co__supervisors	12
176	co__supervisors	11
74	co__supervisors	3
425	co__supervisors	6
190	co__supervisors	11
142	co__supervisors	11
223	co__supervisors	6
236	co__supervisors	4
272	co__supervisors	14
89	co__supervisors	11
144	co__supervisors	11
107	co__supervisors	11
143	co__supervisors	11
192	co__supervisors	6
168	co__supervisors	11
253	co__supervisors	13
193	co__supervisors	6
151	co__supervisors	13
237	co__supervisors	13
130	RA	1
30	RA	1
105	RA	1
111	RA	1
2	RA	8
49	RA	8
53	RA	8
21	RA	8
10	RA	8
31	RA	8
34	RA	8
369	RA	8
15	RA	8
20	RA	8
16	RA	8
4	RA	8
39	RA	8
5	RA	8
370	RA	8
50	RA	8
6	RA	8
61	RA	8
54	RA	8
160	RA	10
14	RA	8
72	RA	8
55	RA	8
59	RA	8
32	RA	8
17	RA	8
62	RA	8
35	RA	8
22	RA	8
25	RA	8
368	RA	8
23	RA	8
110	RA	10
161	RA	10
82	RA	6
96	RA	6
101	RA	10
128	RA	10
268	RA	16
271	RA	16
352	SA1	11
3	SA1	7
135	SA1	7
206	SA1	9
163	SA1	7
396	SA1	7
24	SA1	7
19	SA1	7
189	SA1	7
417	SA1	7
27	SA1	7
418	SA1	12
138	SA1	15
9	SA1	4
334	SA1	2
209	SA1	3
115	SA1	4
162	SA1	4
395	SA1	14
332	SA1	4
322	SA1	6
311	SA1	5
81	SA1	12
323	SA1	4
317	SA1	4
131	SA1	12
350	SA1	6
351	SA1	3
344	SA1	3
187	SA1	4
365	SA1	3
186	SA1	4
375	SA1	11
13	SA1	9
102	SA1	9
120	SA1	9
384	SA1	9
80	SA1	7
147	SA1	12
159	SA1	12
381	SA1	9
95	SA1	9
100	SA1	12
389	SA1	9
393	SA1	7
29	SA1	9
114	SA1	7
243	SA1	13
376	SA1	7
203	SA1	7
78	SA1	7
104	SA1	7
42	SA1	7
404	SA1	3
28	SA1	5
297	SA1	5
214	SA1	5
401	SA1	5
300	SA1	5
179	SA1	11
409	SA1	5
299	SA1	5
106	SA1	7
70	SA1	9
158	SA1	9
379	SA1	9
170	SA1	9
109	SA1	9
84	SA1	9
60	SA1	9
33	SA1	11
289	SA1	11
171	SA1	4
385	SA1	11
113	SA1	11
139	SA1	11
181	SA1	11
124	SA1	11
420	SA1	11
52	SA1	11
69	SA1	11
402	SA1	12
125	SA1	12
165	SA1	14
155	SA1	12
150	SA1	11
184	SA1	12
123	SA1	12
390	SA1	12
119	SA1	12
378	SA1	12
146	SA1	12
174	SA1	12
183	SA1	12
211	SA1	9
201	SA1	9
99	SA1	9
94	SA1	9
405	SA1	9
129	SA1	9
386	SA1	9
121	SA1	13
149	SA1	14
116	SA1	14
137	SA1	14
185	SA1	13
133	SA1	7
387	SA1	7
398	SA1	7
407	SA1	7
374	SA1	7
216	SA1	13
406	SA1	13
157	SA1	13
301	SA1	5
345	SA1	3
207	SA1	11
205	SA1	11
204	SA1	11
56	SA1	7
382	SA1	7
388	SA1	7
367	SA1	7
58	SA1	7
57	SA1	7
267	SA1	13
343	SA1	13
321	SA1	13
400	SA1	12
391	SA1	7
134	SA1	9
172	SA1	9
215	SA1	9
227	SA1	9
140	SA1	9
282	SA1	13
126	SA1	13
353	SA1	3
320	SA1	4
180	SA1	12
148	SA1	9
403	SA1	7
397	SA1	7
251	SA1	13
280	SA1	11
208	SA1	11
173	SA1	12
71	SA1	13
241	SA1	13
412	SA1	13
122	SA1	13
233	SA1	13
75	SA1	13
85	SA1	13
260	SA1	4
275	SA1	4
288	SA1	4
315	SA1	4
235	SA1	14
198	SA1	14
182	SA1	14
279	SA1	14
255	SA1	13
246	SA1	13
220	SA1	13
83	SA1	9
326	SA1	9
87	SA1	9
234	SA1	13
228	SA1	13
92	SA1	13
410	SA1	9
226	SA1	13
414	SA1	13
86	SA1	15
108	SA1	15
392	SA1	15
394	SA1	15
380	SA1	15
91	SA1	15
371	SA1	15
285	SA1	13
261	SA1	13
318	SA1	13
276	SA1	13
156	SA1	9
327	SA1	9
319	SA1	9
411	SA1	4
229	SA1	9
178	SA1	12
399	SA1	9
219	SA1	13
335	SA1	4
362	SA1	3
302	SA1	9
197	SA1	14
262	SA1	14
154	SA1	14
423	SA1	13
202	SA1	13
257	SA1	13
305	SA1	13
415	SA1	13
287	SA1	13
290	SA1	13
366	SA1	13
127	SA1	13
164	SA1	7
153	SA1	13
278	SA1	13
259	SA1	13
145	SA1	11
244	SA1	4
256	SA1	13
291	SA1	2
232	SA1	14
277	SA1	2
336	SA1	4
421	SA1	4
225	SA1	4
194	SA1	4
286	SA1	11
188	SA1	3
263	SA1	13
372	SA1	13
408	SA1	9
210	SA1	9
316	SA1	13
242	SA1	13
304	SA1	14
331	SA1	2
348	SA1	2
328	SA1	2
349	SA1	4
292	SA1	17
308	SA1	17
309	SA1	17
347	SA1	17
357	SA1	17
294	SA1	5
427	SA1	5
303	SA1	18
333	SA1	18
428	SA1	18
364	SA1	3
363	SA1	18
0	SA2	1
217	SA2	6
330	SA2	0
48	SA2	0
329	SA2	0
97	SA2	1
293	SA2	0
231	SA2	0
252	SA2	0
354	SA2	0
426	SA2	0
118	SA2	1
337	SA2	0
296	SA2	0
306	SA2	0
38	SA2	1
307	SA2	0
18	SA2	1
248	SA2	0
218	SA2	0
11	SA2	1
1	SA2	1
258	SA2	0
361	SA2	0
7	SA2	3
26	SA2	3
8	SA2	6
47	SA2	6
355	SA2	0
341	SA2	8
339	SA2	8
40	SA2	9
169	SA2	3
342	SA2	6
212	SA2	4
358	SA2	13
359	SA2	13
424	SA2	8

## Sheet: RA-SA links
Link-id	node-1-id	node2-id	Similarity
0	0	217	0.019153
1	0	295	0.0193601
2	0	265	0.0225189
3	0	330	0.0225189
4	0	48	0.024383
5	0	250	0.024383
6	0	329	0.0248146
7	0	97	0.0268028
8	0	293	0.0268028
9	0	167	0.0336241
10	0	130	0.0410132
11	0	136	0.0410132
12	0	79	0.0420517
13	0	222	0.0420517
14	0	231	0.0420517
15	0	252	0.0420517
16	0	141	0.0426014
17	0	354	0.045715
18	0	426	0.0464238
19	0	30	0.0508548
20	0	118	0.0701862
21	0	269	0.0728357
22	0	338	0.076612
23	0	105	0.0808135
24	0	337	0.0900755
25	0	46	0.0903713
26	0	296	0.0937903
27	0	76	0.0968004
28	0	306	0.11616
29	0	90	0.117917
30	0	38	0.118771
31	0	132	0.121915
32	0	63	0.12304
33	0	307	0.12304
34	0	88	0.127804
35	0	166	0.129987
36	0	18	0.131306
37	0	248	0.135613
38	0	283	0.158362
39	0	218	0.162327
40	0	44	0.164053
41	0	11	0.172414
42	0	45	0.178157
43	0	43	0.191079
44	0	103	0.216645
45	0	1	0.220371
46	1	352	0.0190347
47	1	221	0.0199205
48	1	330	0.0221404
49	1	111	0.0231869
50	1	250	0.0239732
51	1	264	0.0253185
52	1	314	0.0253185
53	1	293	0.0263523
54	1	46	0.0296174
55	1	11	0.0339032
56	1	118	0.0345033
57	1	258	0.0345033
58	1	295	0.0380693
59	1	130	0.0403239
60	1	222	0.0413449
61	1	88	0.0418854
62	1	239	0.0424476
63	1	413	0.0430331
64	1	48	0.0479463
65	1	224	0.0590624
66	1	141	0.0628281
67	1	325	0.0636715
68	1	30	0.0666667
69	1	175	0.0666667
70	1	90	0.0695608
71	1	329	0.0731925
72	1	361	0.0774597
73	1	38	0.0778499
74	1	97	0.0790569
75	1	252	0.0826898
76	1	195	0.0845154
77	1	354	0.0898933
78	1	231	0.103362
79	1	273	0.11547
80	1	167	0.115706
81	1	132	0.119866
82	1	307	0.120972
83	1	79	0.124035
84	1	43	0.125245
85	1	296	0.129099
86	1	426	0.136931
87	1	269	0.143223
88	1	18	0.145237
89	1	76	0.152277
90	1	283	0.1557
91	1	63	0.161296
92	1	136	0.161296
93	1	337	0.177123
94	1	166	0.182574
95	1	338	0.188311
96	1	306	0.228416
97	1	218	0.230531
98	1	248	0.233333
99	1	45	0.330862
100	1	44	0.342753
101	1	103	0.517294
102	2	49	0.0333148
103	2	53	0.0336336
104	2	21	0.0342997
105	2	10	0.040996
106	2	31	0.0517088
107	2	34	0.0631509
108	2	369	0.0766965
109	2	15	0.0786889
110	2	20	0.108465
111	2	16	0.542326
112	3	135	0.0262071
113	3	206	0.031497
114	3	163	0.0324102
115	3	396	0.0339422
116	3	24	0.0363696
117	3	19	0.0385758
118	3	189	0.0422577
119	3	417	0.0714286
120	3	27	0.200446
121	4	34	0.0203321
122	4	21	0.0220863
123	4	10	0.0263982
124	4	39	0.0290007
125	4	30	0.0604858
126	5	21	0.0262613
127	5	15	0.0301238
128	5	370	0.0559893
129	5	10	0.0627765
130	5	50	0.0958927
131	5	6	0.270864
132	6	53	0.0202278
133	6	15	0.0236624
134	6	61	0.0243108
135	6	49	0.0400722
136	6	418	0.0486217
137	6	34	0.05697
138	6	21	0.0618853
139	6	50	0.0753244
140	6	10	0.147934
141	6	39	0.162519
142	7	117	0.0253185
143	7	138	0.0253185
144	7	73	0.0351364
145	7	64	0.0372678
146	7	9	0.0380693
147	7	334	0.0389249
148	7	209	0.039841
149	7	115	0.0456435
150	7	162	0.0471405
151	7	395	0.0608581
152	7	67	0.0778499
153	7	51	0.0885615
154	7	65	0.29277
155	7	26	0.455733
156	8	332	0.020016
157	8	118	0.021398
158	8	117	0.0222058
159	8	284	0.0231125
160	8	191	0.026688
161	8	281	0.026688
162	8	322	0.026688
163	8	312	0.0270666
164	8	265	0.0274618
165	8	313	0.0278747
166	8	90	0.0287599
167	8	177	0.0297351
168	8	340	0.0297351
169	8	73	0.0308167
170	8	213	0.0314037
171	8	314	0.0314037
172	8	311	0.0320256
173	8	81	0.0349428
174	8	323	0.0358057
175	8	254	0.0377426
176	8	47	0.0388368
177	8	317	0.0413449
178	8	131	0.042796
179	8	419	0.0444116
180	8	310	0.0482805
181	8	324	0.0488386
182	8	247	0.0557495
183	8	245	0.0605228
184	8	200	0.0849208
185	8	350	0.0888231
186	9	332	0.0260643
187	9	224	0.0317982
188	9	322	0.0347524
189	9	247	0.0362977
190	9	199	0.0368605
191	9	98	0.040893
192	9	323	0.0466252
193	9	351	0.0478365
194	9	47	0.0505722
195	9	162	0.0538382
196	9	344	0.0695048
197	9	187	0.0817861
198	9	365	0.0851257
199	9	186	0.0889108
200	9	117	0.115663
201	9	375	0.128698
202	9	115	0.521286
203	9	73	0.521672
204	10	61	0.0281718
205	10	31	0.0360375
206	10	20	0.0377964
207	10	50	0.0436436
208	10	34	0.0440119
209	10	21	0.0478091
210	10	370	0.0509647
211	10	54	0.0541332
212	10	39	0.0627765
213	10	53	0.0703211
214	10	15	0.0822613
215	10	49	0.0928727
216	11	269	0.0182089
217	11	79	0.0210259
218	11	231	0.0210259
219	11	141	0.0213007
220	11	265	0.0225189
221	11	160	0.0232119
222	11	250	0.024383
223	11	97	0.0268028
224	11	273	0.029361
225	11	248	0.0339032
226	11	218	0.0360727
227	11	136	0.0410132
228	11	88	0.0426014
229	11	103	0.0464238
230	11	90	0.0471667
231	11	252	0.0630776
232	11	132	0.073149
233	11	105	0.0808135
234	11	30	0.0847579
235	11	46	0.0903713
236	11	18	0.0984798
237	11	38	0.118771
238	11	76	0.135521
239	11	45	0.138566
240	11	63	0.164053
241	11	44	0.18456
242	11	43	0.191079
243	11	118	0.193012
244	11	111	0.235833
245	11	130	0.369119
246	13	102	0.0346688
247	13	120	0.040893
248	13	384	0.0444116
249	13	80	0.049029
250	13	147	0.0498135
251	13	159	0.0566139
252	13	381	0.0636285
253	13	95	0.065372
254	13	100	0.065372
255	13	389	0.0800641
256	14	21	0.0182574
257	14	54	0.0206725
258	14	72	0.0243975
259	14	34	0.0336146
260	14	49	0.0354663
261	14	31	0.0550482
262	14	55	0.354246
263	15	59	0.0250313
264	15	93	0.0301238
265	15	21	0.0458831
266	15	370	0.0489116
267	15	55	0.0556415
268	15	39	0.0602475
269	15	31	0.0691714
270	15	32	0.0822613
271	15	34	0.0844777
272	15	49	0.0891313
273	15	20	0.108821
274	15	53	0.11248
275	15	54	0.155857
276	15	50	0.167542
277	16	369	0.141421
278	17	49	0.0315127
279	17	59	0.0353996
280	17	62	0.0377157
281	17	61	0.038236
282	17	35	0.0607737
283	17	22	0.0798723
284	17	25	0.086711
285	17	368	0.0936586
286	18	393	0.012438
287	18	105	0.0153864
288	18	167	0.0160046
289	18	166	0.0176777
290	18	141	0.0202777
291	18	48	0.0232119
292	18	93	0.0232119
293	18	132	0.0232119
294	18	29	0.0240563
295	18	361	0.025
296	18	248	0.0322749
297	18	114	0.0334077
298	18	118	0.0334077
299	18	218	0.0343401
300	18	269	0.0346688
301	18	338	0.0364662
302	18	306	0.0368605
303	18	224	0.0381246
304	18	79	0.040032
305	18	88	0.0405554
306	18	97	0.051031
307	18	195	0.0545545
308	18	76	0.0552907
309	18	273	0.0559017
310	18	175	0.0645497
311	18	90	0.067352
312	18	63	0.0780869
313	18	136	0.0780869
314	18	30	0.0806872
315	18	46	0.0860309
316	18	38	0.113067
317	18	103	0.147314
318	18	43	0.151585
319	18	44	0.195217
320	18	45	0.207289
321	19	243	0.0228218
322	19	376	0.0283069
323	19	66	0.035007
324	19	203	0.0360844
325	19	396	0.0366618
326	19	78	0.0385758
327	19	393	0.0406222
328	19	104	0.0416667
329	19	42	0.0566139
330	19	27	0.0721688
331	19	80	0.0721688
332	19	24	0.864242
333	20	49	0.0307148
334	20	53	0.0310087
335	20	31	0.0476731
336	20	50	0.057735
337	20	34	0.0582223
338	20	21	0.0632456
339	20	370	0.06742
340	20	369	0.424264
341	21	49	0.0194257
342	21	53	0.0196116
343	21	50	0.0365148
344	21	370	0.0426401
345	21	39	0.105045
346	21	34	0.12888
347	21	31	0.241209
348	22	30	0.0224733
349	22	76	0.0256664
350	22	32	0.0294245
351	22	55	0.0298541
352	22	35	0.0461143
353	22	53	0.0482805
354	22	368	0.1066
355	22	59	0.107443
356	22	62	0.143091
357	22	49	0.191291
358	22	25	0.230283
359	22	61	0.638285
360	23	59	0.0281718
361	23	62	0.030015
362	23	368	0.0745356
363	24	243	0.0215166
364	24	376	0.026688
365	24	203	0.0340207
366	24	396	0.0345651
367	24	78	0.0363696
368	24	393	0.038299
369	24	104	0.0392837
370	24	66	0.0660098
371	24	27	0.0680414
372	24	80	0.0680414
373	24	42	0.106752
374	25	35	0.0250313
375	25	62	0.0310685
376	25	32	0.0319438
377	25	55	0.0324102
378	25	368	0.0771517
379	25	53	0.0786214
380	25	49	0.103835
381	25	61	0.188982
382	26	138	0.0384615
383	26	404	0.0498135
384	26	334	0.0591312
385	26	209	0.0605228
386	26	51	0.0672673
387	26	395	0.09245
388	26	67	0.177394
389	26	65	0.370625
390	27	135	0.049029
391	28	297	0.0471405
392	28	214	0.048795
393	28	401	0.0538382
394	28	300	0.0550482
395	28	179	0.057735
396	28	409	0.0592349
397	28	131	0.0690066
398	28	299	0.105409
399	28	81	0.112687
400	29	120	0.0283752
401	29	106	0.0392837
402	29	70	0.0441511
403	29	112	0.046676
404	29	102	0.0481125
405	29	158	0.0481125
406	29	379	0.0691301
407	29	95	0.0907218
408	29	384	0.09245
409	29	170	0.121716
410	29	109	0.13202
411	29	84	0.201008
412	29	60	0.408248
413	30	53	0.0179029
414	30	274	0.0186339
415	30	338	0.0188311
416	30	352	0.0190347
417	30	59	0.0199205
418	30	130	0.0201619
419	30	307	0.0201619
420	30	231	0.0206725
421	30	62	0.0212238
422	30	240	0.0221404
423	30	330	0.0221404
424	30	354	0.0224733
425	30	340	0.0239732
426	30	110	0.0243975
427	30	245	0.0243975
428	30	329	0.0243975
429	30	238	0.0248452
430	30	264	0.0253185
431	30	266	0.0253185
432	30	356	0.0258199
433	30	361	0.0258199
434	30	368	0.0263523
435	30	355	0.0281718
436	30	161	0.0288675
437	30	273	0.0288675
438	30	258	0.0345033
439	30	249	0.0358057
440	30	306	0.0380693
441	30	224	0.039375
442	30	221	0.039841
443	30	413	0.0430331
444	30	312	0.0436436
445	30	265	0.0442807
446	30	337	0.0442807
447	30	230	0.0449467
448	30	313	0.0449467
449	30	426	0.0456435
450	30	90	0.0463739
451	30	105	0.0476731
452	30	48	0.0479463
453	30	250	0.0479463
454	30	118	0.0517549
455	30	296	0.0553283
456	30	284	0.0559017
457	30	295	0.057104
458	30	46	0.0592349
459	30	136	0.0604858
460	30	103	0.0608581
461	30	79	0.0620174
462	30	43	0.0626224
463	30	88	0.0628281
464	30	325	0.0636715
465	30	218	0.0709327
466	30	132	0.0719195
467	30	314	0.0759555
468	30	76	0.0761387
469	30	44	0.0806478
470	30	269	0.0895144
471	30	38	0.0973124
472	30	45	0.0973124
473	30	175	0.1
474	30	248	0.1
475	30	63	0.10081
476	30	166	0.109545
477	30	195	0.112687
478	30	298	0.11547
479	30	167	0.115706
480	30	222	0.144707
481	30	141	0.167542
482	30	97	0.184466
483	31	54	0.0341394
484	31	32	0.0360375
485	31	55	0.0365636
486	31	370	0.0642824
487	31	39	0.0791808
488	31	34	0.0832691
489	31	49	0.117141
490	31	53	0.118262
491	32	34	0.0220059
492	32	49	0.0232182
493	32	53	0.0234404
494	32	62	0.0277885
495	32	61	0.0281718
496	32	55	0.0289886
497	32	93	0.0313882
498	32	59	0.13041
499	33	289	0.0220433
500	33	171	0.0269975
501	33	377	0.0269975
502	33	385	0.0539949
503	33	98	0.0560332
504	33	113	0.0583212
505	33	375	0.06613
506	33	139	0.0809924
507	33	181	0.119151
508	33	124	0.127775
509	33	36	0.147442
510	33	373	0.188982
511	33	420	0.190476
512	33	179	0.191663
513	33	52	0.285714
514	33	69	0.420249
515	34	50	0.0336146
516	34	49	0.0357656
517	34	53	0.0361079
518	34	39	0.0483509
519	34	54	0.0833876
520	34	55	0.111636
521	35	105	0.0163039
522	35	118	0.0176998
523	35	217	0.0193203
524	35	76	0.0195292
525	35	63	0.0206857
526	35	130	0.0206857
527	35	141	0.0214868
528	35	61	0.0220755
529	35	160	0.0234146
530	35	111	0.0237893
531	35	48	0.0245959
532	35	110	0.0250313
533	35	152	0.0264906
534	35	341	0.0282391
535	35	161	0.0296174
536	35	49	0.0363877
537	35	59	0.040876
538	35	88	0.0429735
539	35	368	0.0540738
540	35	339	0.0592349
541	35	62	0.0653255
542	36	40	0.0236096
543	36	379	0.0264814
544	36	402	0.0300965
545	36	125	0.0314347
546	36	81	0.0321745
547	36	165	0.032969
548	36	100	0.0347524
549	36	155	0.0347524
550	36	112	0.0357599
551	36	150	0.0357599
552	36	184	0.0368605
553	36	123	0.0405054
554	36	390	0.0491473
555	36	418	0.0491473
556	36	377	0.0557278
557	36	385	0.0557278
558	36	119	0.0567504
559	36	98	0.0578315
560	36	378	0.0601929
561	36	113	0.0601929
562	36	146	0.0601929
563	36	174	0.0601929
564	36	77	0.0835917
565	36	139	0.0835917
566	36	183	0.0932505
567	36	375	0.113754
568	36	41	0.132407
569	36	420	0.147442
570	36	181	0.153719
571	36	52	0.17693
572	36	124	0.197814
573	36	69	0.20241
574	36	179	0.263752
575	36	373	0.613006
576	38	166	0.0213201
577	38	231	0.0241402
578	38	265	0.0258544
579	38	48	0.0279946
580	38	250	0.0279946
581	38	195	0.0328976
582	38	105	0.0371135
583	38	167	0.0386046
584	38	248	0.0389249
585	38	224	0.04598
586	38	130	0.0470882
587	38	141	0.0489116
588	38	218	0.0621237
589	38	46	0.0691714
590	38	136	0.0706322
591	38	79	0.0724207
592	38	118	0.0805823
593	38	93	0.0839839
594	38	76	0.0889108
595	38	97	0.0923186
596	38	43	0.109691
597	38	132	0.111979
598	38	88	0.122279
599	38	103	0.124367
600	38	44	0.141264
601	38	63	0.141264
602	38	90	0.162459
603	38	45	0.318182
604	39	61	0.0309492
605	39	55	0.063693
606	39	50	0.0958927
607	39	49	0.127536
608	39	53	0.154508
609	40	102	0.020016
610	40	41	0.0287599
611	40	211	0.0287599
612	40	379	0.0287599
613	40	77	0.0302614
614	40	373	0.0302614
615	40	146	0.032686
616	40	174	0.032686
617	40	201	0.0388368
618	40	158	0.040032
619	40	184	0.040032
620	40	123	0.0439906
621	40	183	0.050637
622	40	119	0.0616334
623	40	378	0.065372
624	40	99	0.0915018
625	40	94	0.0944384
626	40	405	0.106752
627	40	385	0.121046
628	40	129	0.130744
629	40	386	0.177646
630	41	120	0.0264814
631	41	66	0.0308021
632	41	379	0.0322581
633	41	121	0.0327913
634	41	149	0.0327913
635	41	402	0.0366618
636	41	81	0.0391931
637	41	116	0.040161
638	41	165	0.040161
639	41	100	0.0423334
640	41	155	0.0423334
641	41	112	0.0435607
642	41	102	0.0449013
643	41	184	0.0449013
644	41	390	0.0598684
645	41	418	0.0598684
646	41	146	0.0733236
647	41	174	0.0733236
648	41	123	0.0740121
649	41	125	0.076584
650	41	137	0.0937958
651	41	183	0.113592
652	41	373	0.169711
653	41	119	0.172825
654	41	378	0.219971
655	41	77	0.30548
656	42	393	0.0275974
657	42	185	0.0455961
658	42	203	0.049029
659	42	133	0.0543928
660	42	104	0.0566139
661	42	387	0.0672673
662	42	398	0.0672673
663	42	376	0.0769231
664	42	407	0.0836242
665	42	374	0.138675
666	42	80	0.196116
667	42	66	0.237826
668	43	105	0.0298541
669	43	118	0.0324102
670	43	136	0.0378777
671	43	79	0.0388368
672	43	97	0.0495074
673	43	76	0.0715199
674	43	63	0.0757554
675	43	103	0.0857493
676	43	90	0.0871214
677	43	88	0.118033
678	43	132	0.135113
679	43	45	0.182818
680	43	46	0.222566
681	43	44	0.303022
682	44	222	0.0250078
683	44	239	0.0256748
684	44	325	0.0256748
685	44	265	0.0267836
686	44	111	0.0280496
687	44	250	0.0290007
688	44	329	0.0295141
689	44	167	0.039992
690	44	166	0.0441726
691	44	338	0.0455606
692	44	306	0.0460531
693	44	224	0.0476326
694	44	79	0.0500156
695	44	141	0.0506695
696	44	105	0.057671
697	44	48	0.0580015
698	44	361	0.0624695
699	44	97	0.0637577
700	44	218	0.0643563
701	44	269	0.0649722
702	44	195	0.0681598
703	44	130	0.0731707
704	44	175	0.0806478
705	44	248	0.0806478
706	44	118	0.0834784
707	44	90	0.0841489
708	44	132	0.0870022
709	44	88	0.101339
710	44	273	0.104765
711	44	136	0.121951
712	44	76	0.161186
713	44	46	0.179144
714	44	63	0.219512
715	44	103	0.38651
716	44	45	0.541514
717	45	130	0.0235441
718	45	222	0.0241402
719	45	239	0.0247841
720	45	325	0.0247841
721	45	265	0.0258544
722	45	176	0.0266501
723	45	250	0.0279946
724	45	329	0.0284901
725	45	377	0.0284901
726	45	51	0.0365636
727	45	74	0.0365636
728	45	105	0.0371135
729	45	167	0.0386046
730	45	166	0.0426401
731	45	338	0.0439799
732	45	306	0.0444554
733	45	224	0.04598
734	45	375	0.0465242
735	45	79	0.0482805
736	45	141	0.0489116
737	45	48	0.0559893
738	45	361	0.0603023
739	45	118	0.0604367
740	45	97	0.0615457
741	45	218	0.0621237
742	45	269	0.0627182
743	45	195	0.0657952
744	45	46	0.0691714
745	45	175	0.0778499
746	45	248	0.0778499
747	45	93	0.0839839
748	45	132	0.0839839
749	45	76	0.0889108
750	45	273	0.10113
751	45	63	0.11772
752	45	136	0.11772
753	45	88	0.122279
754	45	90	0.135383
755	45	103	0.408635
756	46	167	0.0293737
757	46	269	0.0318142
758	46	166	0.0324443
759	46	221	0.0353996
760	46	136	0.0358287
761	46	222	0.0367359
762	46	231	0.0367359
763	46	141	0.0372161
764	46	239	0.0377157
765	46	90	0.0412043
766	46	111	0.0412043
767	46	97	0.0468293
768	46	195	0.0500626
769	46	103	0.0540738
770	46	105	0.0564782
771	46	248	0.0592349
772	46	218	0.0630253
773	46	196	0.0636285
774	46	130	0.0716574
775	46	79	0.0734718
776	46	88	0.0744323
777	46	132	0.0852029
778	46	118	0.0919709
779	46	76	0.169128
780	46	63	0.179144
781	47	324	0.0369863
782	47	375	0.0374241
783	47	312	0.040996
784	47	82	0.0415945
785	47	240	0.0415945
786	47	247	0.04222
787	47	313	0.04222
788	47	90	0.0435607
789	47	245	0.0458349
790	47	314	0.0475651
791	47	356	0.0485071
792	47	64	0.0495074
793	47	254	0.0571662
794	47	51	0.0588235
795	47	74	0.0588235
796	47	115	0.0606339
797	47	117	0.0672673
798	47	310	0.0731272
799	47	281	0.0808452
800	47	322	0.0808452
801	47	344	0.0808452
802	47	230	0.0844401
803	47	200	0.0857493
804	47	73	0.093352
805	47	213	0.0951303
806	47	191	0.121268
807	47	425	0.121268
808	47	350	0.134535
809	47	419	0.134535
810	47	177	0.360302
811	48	243	0.0207614
812	48	216	0.0208924
813	48	249	0.0257513
814	48	76	0.0273793
815	48	224	0.0283183
816	48	307	0.0290007
817	48	231	0.0297351
818	48	88	0.0301238
819	48	325	0.0305281
820	48	312	0.0313882
821	48	337	0.0318465
822	48	230	0.0323254
823	48	313	0.0323254
824	48	406	0.0339032
825	48	250	0.0344828
826	48	245	0.0350931
827	48	238	0.0357371
828	48	266	0.0364179
829	48	195	0.040522
830	48	103	0.0437688
831	48	167	0.0475517
832	48	175	0.0479463
833	48	248	0.0479463
834	48	258	0.0496292
835	48	218	0.0510144
836	48	269	0.0515026
837	48	166	0.0525226
838	48	274	0.0536056
839	48	284	0.0536056
840	48	306	0.0547586
841	48	136	0.0580015
842	48	157	0.058722
843	48	79	0.0594701
844	48	222	0.0594701
845	48	413	0.0618984
846	48	426	0.0656532
847	48	314	0.0728357
848	48	296	0.0795837
849	48	295	0.0821379
850	48	298	0.0830455
851	48	63	0.0870022
852	48	141	0.0903713
853	48	97	0.113715
854	49	368	0.0280386
855	49	59	0.0635856
856	49	62	0.0677458
857	49	54	0.109976
858	49	55	0.117786
859	49	50	0.141865
860	49	61	0.206041
861	49	53	0.514309
862	50	53	0.0716115
863	50	55	0.0885615
864	50	54	0.124035
865	50	370	0.1557
866	51	375	0.0374241
867	51	191	0.0404226
868	51	301	0.0442807
869	51	93	0.0450377
870	51	177	0.0450377
871	51	377	0.0458349
872	51	213	0.0475651
873	51	209	0.0529256
874	51	351	0.0556415
875	51	254	0.0571662
876	51	344	0.0808452
877	51	395	0.0808452
878	51	67	0.103418
879	51	345	0.108465
880	51	350	0.134535
881	51	64	0.148522
882	51	74	0.176471
883	51	65	0.194461
884	52	265	0.0342997
885	52	250	0.0371391
886	52	73	0.03849
887	52	266	0.0392232
888	52	190	0.0447214
889	52	207	0.0512148
890	52	136	0.0624695
891	52	176	0.0707107
892	52	377	0.0755929
893	52	205	0.0872872
894	52	375	0.092582
895	52	150	0.0970143
896	52	142	0.1
897	52	98	0.11767
898	52	113	0.122474
899	52	420	0.133333
900	52	204	0.145521
901	52	373	0.151186
902	52	385	0.151186
903	52	139	0.188982
904	52	181	0.208514
905	52	124	0.268328
906	52	179	0.357771
907	52	69	0.392232
908	53	368	0.0283069
909	53	62	0.0455961
910	53	61	0.09245
911	53	54	0.133235
912	53	55	0.166478
913	54	55	0.0823853
914	55	62	0.0281942
915	55	61	0.0285831
916	56	185	0.0322413
917	56	80	0.0346688
918	56	203	0.0346688
919	56	121	0.0358057
920	56	78	0.0370625
921	56	393	0.0390286
922	56	104	0.040032
923	56	398	0.0475651
924	56	382	0.049029
925	56	376	0.0543928
926	56	407	0.0591312
927	56	388	0.0620174
928	56	66	0.0672673
929	56	367	0.0693375
930	56	58	0.0899843
931	57	267	0.0395285
932	57	78	0.0472456
933	57	343	0.0545545
934	57	321	0.0573539
935	57	398	0.0606339
936	57	114	0.0668153
937	57	133	0.0980581
938	57	387	0.121268
939	58	378	0.0312195
940	58	121	0.0418854
941	58	133	0.0449921
942	58	104	0.0468293
943	58	159	0.0468293
944	58	155	0.0540738
945	58	387	0.0556415
946	58	184	0.0573539
947	58	382	0.0573539
948	58	400	0.0636285
949	58	388	0.0725476
950	58	418	0.0764719
951	58	367	0.0811107
952	58	78	0.086711
953	58	391	0.111283
954	58	398	0.111283
955	58	393	0.159794
956	58	80	0.162221
957	58	374	0.172062
958	58	376	0.190885
959	58	66	0.196722
960	59	72	0.0291606
961	59	368	0.031497
962	59	61	0.0771517
963	59	62	0.253673
964	60	102	0.0220971
965	60	134	0.0255155
966	60	274	0.0255155
967	60	94	0.0260643
968	60	172	0.0276079
969	60	215	0.0276079
970	60	227	0.03125
971	60	121	0.0322749
972	60	78	0.0334077
973	60	140	0.0346688
974	60	282	0.0346688
975	60	146	0.0360844
976	60	402	0.0360844
977	60	70	0.0405554
978	60	95	0.0416667
979	60	126	0.0428746
980	60	201	0.0428746
981	60	158	0.0441942
982	60	379	0.0635001
983	60	109	0.0909509
984	60	170	0.111803
985	60	384	0.113228
986	60	84	0.246183
987	61	76	0.0245737
988	61	368	0.0680414
989	61	62	0.136999
990	62	105	0.0202361
991	62	118	0.0219687
992	62	76	0.0242393
993	62	63	0.0256748
994	62	130	0.0256748
995	62	88	0.026669
996	62	141	0.026669
997	62	160	0.0290619
998	62	111	0.0295269
999	62	72	0.0310685
1000	62	110	0.0310685
1001	62	152	0.0328798
1002	62	161	0.0367607
1003	62	368	0.167789
1004	63	217	0.0227803
1005	63	295	0.0230266
1006	63	231	0.0250078
1007	63	265	0.0267836
1008	63	160	0.0276079
1009	63	250	0.0290007
1010	63	110	0.0295141
1011	63	152	0.0312348
1012	63	368	0.0318788
1013	63	161	0.0349215
1014	63	296	0.0446211
1015	63	224	0.0476326
1016	63	252	0.0500156
1017	63	132	0.0580015
1018	63	269	0.0649722
1019	63	141	0.0760042
1020	63	167	0.079984
1021	63	330	0.0803507
1022	63	248	0.0806478
1023	63	90	0.0841489
1024	63	166	0.0883452
1025	63	283	0.0941763
1026	63	97	0.0956365
1027	63	105	0.0961183
1028	63	136	0.097561
1029	63	88	0.101339
1030	63	337	0.107134
1031	63	111	0.112199
1032	63	338	0.113901
1033	63	329	0.118056
1034	63	307	0.121951
1035	63	218	0.128713
1036	63	354	0.135932
1037	63	79	0.175055
1038	63	306	0.184213
1039	63	118	0.208696
1040	63	130	0.219512
1041	63	103	0.220863
1042	63	76	0.483558
1043	64	117	0.0283069
1044	64	353	0.0311286
1045	64	375	0.031497
1046	64	320	0.0331133
1047	64	191	0.0340207
1048	64	200	0.0360844
1049	64	177	0.0379049
1050	64	213	0.040032
1051	64	67	0.0435194
1052	64	273	0.0456435
1053	64	323	0.0456435
1054	64	351	0.0468293
1055	64	95	0.0481125
1056	64	254	0.0481125
1057	64	180	0.0645497
1058	64	98	0.0800641
1059	64	345	0.0912871
1060	64	74	0.0990148
1061	64	65	0.109109
1062	64	350	0.169842
1063	64	344	0.204124
1064	65	138	0.0370625
1065	65	209	0.0583212
1066	65	395	0.0890871
1067	65	67	0.227921
1068	66	134	0.0247537
1069	66	185	0.0281942
1070	66	203	0.030317
1071	66	148	0.0308021
1072	66	121	0.0313112
1073	66	133	0.0336336
1074	66	403	0.0393445
1075	66	391	0.0415945
1076	66	397	0.0517088
1077	66	407	0.0517088
1078	66	388	0.0542326
1079	66	367	0.0606339
1080	66	104	0.070014
1081	66	387	0.083189
1082	66	393	0.0853237
1083	66	78	0.0972306
1084	66	398	0.124784
1085	66	382	0.128624
1086	66	376	0.214043
1087	66	374	0.385872
1088	66	80	0.576022
1089	67	136	0.0332964
1090	67	215	0.0332964
1091	67	79	0.0341394
1092	67	384	0.0341394
1093	67	312	0.0360375
1094	67	337	0.0365636
1095	67	354	0.0371135
1096	67	404	0.038292
1097	67	77	0.0402911
1098	67	251	0.0435194
1099	67	395	0.0710669
1100	67	209	0.0930484
1101	69	280	0.0259762
1102	69	265	0.0336336
1103	69	250	0.0364179
1104	69	171	0.0370625
1105	69	73	0.0377426
1106	69	266	0.0384615
1107	69	208	0.040032
1108	69	377	0.0741249
1109	69	207	0.0753303
1110	69	205	0.0855921
1111	69	190	0.0877058
1112	69	289	0.0907841
1113	69	98	0.115385
1114	69	113	0.120096
1115	69	136	0.122513
1116	69	375	0.151307
1117	69	142	0.16343
1118	69	176	0.173344
1119	69	139	0.185312
1120	69	150	0.190261
1121	69	385	0.222375
1122	69	204	0.237826
1123	69	420	0.261488
1124	69	124	0.263117
1125	69	373	0.2965
1126	69	179	0.350823
1127	69	181	0.40893
1128	70	102	0.028677
1129	70	94	0.0338255
1130	70	215	0.0358287
1131	70	109	0.0393445
1132	70	84	0.0399362
1133	70	227	0.0405554
1134	70	78	0.0433555
1135	70	95	0.0540738
1136	70	112	0.0556415
1137	70	201	0.0556415
1138	70	158	0.0573539
1139	70	173	0.0573539
1140	70	400	0.0636285
1141	70	147	0.0824086
1142	70	402	0.0936586
1143	70	120	0.101477
1144	70	379	0.123613
1145	71	393	0.0184774
1146	71	249	0.0257513
1147	71	241	0.0265279
1148	71	284	0.0268028
1149	71	295	0.0273793
1150	71	312	0.0313882
1151	71	412	0.0426014
1152	71	382	0.0464238
1153	71	122	0.0496292
1154	71	233	0.0580015
1155	71	75	0.11616
1156	71	85	0.189525
1157	73	332	0.0240563
1158	73	280	0.0254906
1159	73	284	0.0277778
1160	73	338	0.0280717
1161	73	224	0.0293484
1162	73	289	0.0296957
1163	73	136	0.0300557
1164	73	142	0.032075
1165	73	240	0.0330049
1166	73	199	0.0340207
1167	73	223	0.0345651
1168	73	177	0.0357371
1169	73	250	0.0357371
1170	73	260	0.0357371
1171	73	139	0.0363696
1172	73	171	0.0363696
1173	73	238	0.037037
1174	73	264	0.0377426
1175	73	323	0.0430331
1176	73	351	0.0441511
1177	73	254	0.0453609
1178	73	204	0.046676
1179	73	207	0.0492814
1180	73	350	0.0533761
1181	73	419	0.0533761
1182	73	324	0.0586967
1183	73	191	0.06415
1184	73	344	0.06415
1185	73	275	0.06506
1186	73	312	0.06506
1187	73	82	0.0660098
1188	73	265	0.0660098
1189	73	230	0.0670025
1190	73	313	0.0670025
1191	73	200	0.0680414
1192	73	90	0.0691301
1193	73	288	0.0740741
1194	73	98	0.0754851
1195	73	187	0.0754851
1196	73	266	0.0754851
1197	73	314	0.0754851
1198	73	365	0.0785674
1199	73	117	0.0800641
1200	73	186	0.082061
1201	73	205	0.0839921
1202	73	375	0.0890871
1203	73	236	0.0949158
1204	73	281	0.096225
1205	73	322	0.096225
1206	73	425	0.096225
1207	73	162	0.0993808
1208	73	340	0.107211
1209	73	245	0.109109
1210	73	315	0.111111
1211	73	213	0.113228
1212	73	310	0.116052
1213	73	247	0.134005
1214	73	115	0.529238
1215	74	375	0.0374241
1216	74	191	0.0404226
1217	74	177	0.0450377
1218	74	377	0.0458349
1219	74	213	0.0475651
1220	74	254	0.0571662
1221	74	169	0.0648204
1222	74	344	0.0808452
1223	74	350	0.134535
1224	75	382	0.0521286
1225	75	85	0.170251
1226	76	217	0.0215066
1227	76	295	0.0217391
1228	76	236	0.0242393
1229	76	239	0.0242393
1230	76	142	0.0245737
1231	76	265	0.0252861
1232	76	160	0.0260643
1233	76	250	0.0273793
1234	76	110	0.0278639
1235	76	329	0.0278639
1236	76	152	0.0294884
1237	76	368	0.0300965
1238	76	161	0.032969
1239	76	296	0.0421263
1240	76	224	0.0449694
1241	76	231	0.0472192
1242	76	252	0.0472192
1243	76	330	0.0505722
1244	76	354	0.0513327
1245	76	269	0.0613396
1246	76	307	0.0690797
1247	76	88	0.0717547
1248	76	141	0.0717547
1249	76	105	0.0725954
1250	76	167	0.075512
1251	76	337	0.0758583
1252	76	248	0.0761387
1253	76	90	0.0794441
1254	76	111	0.0794441
1255	76	166	0.0834058
1256	76	338	0.0860265
1257	76	97	0.0902894
1258	76	136	0.0921063
1259	76	306	0.108696
1260	76	132	0.109517
1261	76	218	0.121516
1262	76	283	0.133366
1263	76	130	0.161186
1264	76	118	0.177325
1265	76	79	0.188877
1266	76	103	0.225891
1267	77	102	0.0236228
1268	77	94	0.0278639
1269	77	384	0.0302614
1270	77	109	0.0324102
1271	77	235	0.0324102
1272	77	84	0.0328976
1273	77	198	0.0339422
1274	77	379	0.0339422
1275	77	78	0.0357143
1276	77	272	0.0357143
1277	77	182	0.0363696
1278	77	402	0.0385758
1279	77	116	0.0422577
1280	77	165	0.0422577
1281	77	95	0.0445435
1282	77	155	0.0445435
1283	77	112	0.0458349
1284	77	184	0.0472456
1285	77	279	0.048795
1286	77	389	0.0545545
1287	77	170	0.0597614
1288	77	395	0.0629941
1289	77	418	0.0629941
1290	77	149	0.0690066
1291	77	174	0.0771517
1292	77	123	0.0778761
1293	77	125	0.0805823
1294	77	81	0.0824786
1295	77	100	0.0890871
1296	77	373	0.107143
1297	77	183	0.119523
1298	77	390	0.125988
1299	77	137	0.13159
1300	77	119	0.145479
1301	77	146	0.154303
1302	77	378	0.411476
1303	78	120	0.0278639
1304	78	215	0.0295141
1305	78	384	0.0302614
1306	78	185	0.0310685
1307	78	227	0.0334077
1308	78	133	0.0370625
1309	78	104	0.0385758
1310	78	402	0.0385758
1311	78	255	0.0412393
1312	78	381	0.0433555
1313	78	95	0.0445435
1314	78	201	0.0458349
1315	78	391	0.0458349
1316	78	158	0.0472456
1317	78	389	0.0545545
1318	78	94	0.0557278
1319	78	397	0.0569803
1320	78	388	0.0597614
1321	78	367	0.0668153
1322	78	121	0.0690066
1323	78	393	0.0752177
1324	78	376	0.0786214
1325	78	398	0.0916698
1326	78	374	0.0944911
1327	78	84	0.0986928
1328	78	80	0.100223
1329	78	379	0.101827
1330	78	387	0.18334
1331	79	118	0.021398
1332	79	284	0.0231125
1333	79	307	0.0250078
1334	79	88	0.0259762
1335	79	142	0.026688
1336	79	312	0.0270666
1337	79	109	0.0274618
1338	79	330	0.0274618
1339	79	90	0.0287599
1340	79	132	0.0297351
1341	79	251	0.032686
1342	79	293	0.032686
1343	79	402	0.032686
1344	79	355	0.0349428
1345	79	246	0.0367359
1346	79	95	0.0377426
1347	79	112	0.0388368
1348	79	383	0.0388368
1349	79	158	0.040032
1350	79	248	0.0413449
1351	79	249	0.0444116
1352	79	389	0.046225
1353	79	295	0.0472192
1354	79	224	0.0488386
1355	79	221	0.0494166
1356	79	170	0.050637
1357	79	222	0.0512821
1358	79	384	0.0512821
1359	79	141	0.0519524
1360	79	337	0.0549235
1361	79	354	0.0557495
1362	79	105	0.0591312
1363	79	218	0.0659859
1364	79	296	0.0686264
1365	79	338	0.0700713
1366	79	231	0.0769231
1367	79	252	0.0769231
1368	79	269	0.0888231
1369	79	136	0.100031
1370	79	239	0.1053
1371	79	167	0.123014
1372	79	166	0.135873
1373	79	306	0.141658
1374	79	97	0.16343
1375	79	103	0.188713
1376	80	102	0.0220971
1377	80	120	0.0260643
1378	80	384	0.0283069
1379	80	185	0.0290619
1380	80	203	0.03125
1381	80	147	0.03175
1382	80	133	0.0346688
1383	80	159	0.0360844
1384	80	381	0.0405554
1385	80	95	0.0416667
1386	80	220	0.0428746
1387	80	391	0.0428746
1388	80	389	0.051031
1389	80	397	0.0533002
1390	80	407	0.0533002
1391	80	388	0.0559017
1392	80	367	0.0625
1393	80	104	0.0721688
1394	80	387	0.0857493
1395	80	393	0.0879497
1396	80	382	0.0883883
1397	80	398	0.128624
1398	80	376	0.245145
1399	80	374	0.486136
1400	81	123	0.0299745
1401	81	99	0.031174
1402	81	142	0.0363696
1403	81	199	0.0385758
1404	81	200	0.0385758
1405	81	373	0.0412393
1406	81	119	0.0419961
1407	81	152	0.0436436
1408	81	311	0.0436436
1409	81	146	0.0445435
1410	81	174	0.0445435
1411	81	208	0.0445435
1412	81	402	0.0445435
1413	81	125	0.0465242
1414	81	205	0.047619
1415	81	165	0.048795
1416	81	100	0.0514344
1417	81	155	0.0514344
1418	81	150	0.0529256
1419	81	204	0.0529256
1420	81	184	0.0545545
1421	81	183	0.0690066
1422	81	390	0.0727393
1423	81	418	0.0727393
1424	81	378	0.118783
1425	81	180	0.138013
1426	81	131	0.408248
1427	82	324	0.0261533
1428	82	191	0.0285831
1429	82	281	0.0285831
1430	82	322	0.0285831
1431	82	312	0.0289886
1432	82	240	0.0294118
1433	82	230	0.0298541
1434	82	247	0.0298541
1435	82	313	0.0298541
1436	82	200	0.030317
1437	82	90	0.0308021
1438	82	177	0.0318465
1439	82	340	0.0318465
1440	82	245	0.0324102
1441	82	213	0.0336336
1442	82	314	0.0336336
1443	82	419	0.0475651
1444	82	310	0.0517088
1445	82	425	0.0857493
1446	82	96	0.720294
1447	83	326	0.02299
1448	83	102	0.0381246
1449	83	206	0.0508329
1450	84	274	0.0251259
1451	84	94	0.0256664
1452	84	121	0.0317821
1453	84	282	0.0341394
1454	84	85	0.0355335
1455	84	129	0.0355335
1456	84	381	0.0399362
1457	84	201	0.04222
1458	84	383	0.04222
1459	84	158	0.0435194
1460	84	215	0.0543727
1461	84	405	0.0580259
1462	84	112	0.0844401
1463	84	102	0.0870388
1464	84	389	0.100504
1465	84	87	0.123091
1466	84	120	0.128332
1467	84	379	0.156326
1468	84	95	0.164122
1469	84	170	0.165145
1470	84	384	0.167248
1471	84	109	0.179124
1472	85	376	0.0283069
1473	85	241	0.0291606
1474	85	234	0.031497
1475	85	185	0.0335578
1476	85	228	0.0345033
1477	85	379	0.0366618
1478	85	393	0.0406222
1479	85	92	0.0416667
1480	85	104	0.0416667
1481	85	412	0.0468293
1482	85	410	0.0481125
1483	85	382	0.051031
1484	85	226	0.0545545
1485	85	157	0.0645497
1486	85	414	0.117851
1487	85	233	0.191273
1488	86	172	0.0450835
1489	86	108	0.09245
1490	86	392	0.117851
1491	86	394	0.144338
1492	86	380	0.165567
1493	86	91	0.20739
1494	86	371	0.29802
1495	86	138	0.320256
1496	87	378	0.0481125
1497	87	383	0.0857493
1498	87	102	0.0883883
1499	87	158	0.0883883
1500	87	99	0.101015
1501	87	94	0.104257
1502	87	120	0.104257
1503	87	109	0.121268
1504	87	129	0.144338
1505	87	95	0.166667
1506	87	389	0.204124
1507	88	284	0.0234146
1508	88	224	0.0247385
1509	88	136	0.0253347
1510	88	312	0.0274204
1511	88	265	0.0278207
1512	88	247	0.0282391
1513	88	160	0.028677
1514	88	199	0.028677
1515	88	111	0.0291358
1516	88	93	0.0301238
1517	88	250	0.0301238
1518	88	110	0.030657
1519	88	368	0.0331133
1520	88	195	0.0353996
1521	88	161	0.0362738
1522	88	167	0.0415406
1523	88	166	0.0458831
1524	88	306	0.0478365
1525	88	130	0.0506695
1526	88	230	0.0564782
1527	88	105	0.0599042
1528	88	97	0.0662266
1529	88	269	0.0674882
1530	88	222	0.0779287
1531	88	175	0.0837708
1532	88	248	0.0837708
1533	88	118	0.086711
1534	88	218	0.0891313
1535	88	152	0.0973329
1536	88	141	0.105263
1537	88	132	0.120495
1538	88	103	0.152944
1539	88	90	0.203951
1540	89	176	0.0721688
1541	89	93	0.0758098
1542	89	144	0.0771517
1543	89	98	0.0800641
1544	89	375	0.125988
1545	89	377	0.154303
1546	89	107	0.166667
1547	89	143	0.19245
1548	90	332	0.0224507
1549	90	249	0.0249068
1550	90	274	0.0259238
1551	90	284	0.0259238
1552	90	353	0.0273896
1553	90	221	0.0277137
1554	90	130	0.0280496
1555	90	222	0.0287599
1556	90	236	0.0295269
1557	90	142	0.0299342
1558	90	240	0.0308021
1559	90	177	0.0333519
1560	90	250	0.0333519
1561	90	238	0.0345651
1562	90	266	0.0352235
1563	90	152	0.0359211
1564	90	356	0.0359211
1565	90	97	0.0366618
1566	90	192	0.0366618
1567	90	254	0.0423334
1568	90	105	0.0442158
1569	90	218	0.0493414
1570	90	269	0.0498135
1571	90	350	0.0498135
1572	90	419	0.0498135
1573	90	306	0.0529627
1574	90	224	0.0547791
1575	90	136	0.0560993
1576	90	312	0.0607177
1577	90	265	0.0616041
1578	90	313	0.0625305
1579	90	93	0.0667037
1580	90	340	0.0667037
1581	90	118	0.0720023
1582	90	231	0.0862796
1583	90	281	0.0898027
1584	90	322	0.0898027
1585	90	425	0.0898027
1586	90	248	0.0927478
1587	90	230	0.0937958
1588	90	245	0.101827
1589	90	213	0.10567
1590	90	314	0.10567
1591	90	324	0.109558
1592	90	191	0.119737
1593	90	247	0.125061
1594	90	200	0.127
1595	90	103	0.148167
1596	90	310	0.162459
1597	90	132	0.166759
1598	91	236	0.0295269
1599	91	275	0.0303588
1600	91	260	0.0333519
1601	91	288	0.0345651
1602	91	186	0.038292
1603	91	235	0.0616041
1604	91	209	0.0783862
1605	91	392	0.146647
1606	91	394	0.179605
1607	91	371	0.206021
1608	91	380	0.247226
1609	91	108	0.258839
1610	91	138	0.298881
1611	92	102	0.0255155
1612	92	285	0.031497
1613	92	261	0.0322749
1614	92	148	0.0366618
1615	92	379	0.0366618
1616	92	393	0.0406222
1617	92	241	0.0583212
1618	92	414	0.0589256
1619	92	318	0.0615457
1620	92	185	0.100673
1621	92	114	0.109109
1622	92	226	0.109109
1623	92	157	0.129099
1624	92	276	0.140488
1625	93	103	0.0218844
1626	93	117	0.0257513
1627	93	136	0.0290007
1628	93	98	0.0364179
1629	93	176	0.0656532
1630	93	107	0.0758098
1631	93	375	0.0859602
1632	93	377	0.140372
1633	93	143	0.218844
1634	94	378	0.0200643
1635	94	134	0.0212814
1636	94	172	0.0230266
1637	94	227	0.0260643
1638	94	148	0.0264814
1639	94	146	0.0300965
1640	94	402	0.0300965
1641	94	381	0.0338255
1642	94	102	0.0368605
1643	94	156	0.0394055
1644	94	215	0.0460531
1645	94	384	0.0472192
1646	94	405	0.0491473
1647	94	109	0.0505722
1648	94	379	0.0529627
1649	94	201	0.0715199
1650	94	211	0.0794441
1651	94	120	0.0869565
1652	94	95	0.104257
1653	94	389	0.127688
1654	94	158	0.147442
1655	94	129	0.361158
1656	94	386	0.368037
1657	94	99	0.505515
1658	95	166	0.0333333
1659	95	99	0.0336718
1660	95	172	0.0368105
1661	95	142	0.0392837
1662	95	147	0.0423334
1663	95	159	0.0481125
1664	95	327	0.0491473
1665	95	381	0.0540738
1666	95	410	0.0555556
1667	95	156	0.0629941
1668	95	386	0.065372
1669	95	379	0.0846668
1670	95	120	0.104257
1671	95	319	0.105409
1672	95	112	0.114332
1673	95	129	0.144338
1674	95	170	0.149071
1675	95	102	0.176777
1676	95	158	0.176777
1677	95	384	0.264198
1678	95	383	0.342997
1679	95	109	0.363803
1680	95	389	0.748455
1681	97	105	0.0251259
1682	97	274	0.0294628
1683	97	289	0.031497
1684	97	231	0.032686
1685	97	325	0.0335578
1686	97	265	0.035007
1687	97	337	0.035007
1688	97	313	0.0355335
1689	97	111	0.0366618
1690	97	250	0.0379049
1691	97	245	0.0385758
1692	97	238	0.0392837
1693	97	98	0.040032
1694	97	361	0.0408248
1695	97	273	0.0456435
1696	97	118	0.0545545
1697	97	249	0.0566139
1698	97	296	0.0583212
1699	97	224	0.0622573
1700	97	239	0.0671156
1701	97	142	0.0680414
1702	97	413	0.0680414
1703	97	312	0.0690066
1704	97	230	0.0710669
1705	97	426	0.0721688
1706	97	132	0.0758098
1707	97	266	0.0800641
1708	97	218	0.0841158
1709	97	195	0.0890871
1710	97	295	0.0902894
1711	97	306	0.0902894
1712	97	175	0.105409
1713	97	248	0.105409
1714	97	284	0.117851
1715	97	314	0.120096
1716	97	103	0.120281
1717	97	167	0.156813
1718	97	222	0.16343
1719	97	269	0.169842
1720	97	298	0.182574
1721	97	141	0.19868
1722	97	221	0.220479
1723	97	136	0.255031
1724	97	166	0.288675
1725	98	352	0.0289157
1726	98	136	0.0306282
1727	98	144	0.0370625
1728	98	373	0.0370625
1729	98	143	0.046225
1730	98	150	0.0475651
1731	98	260	0.0728357
1732	98	139	0.0741249
1733	98	171	0.0741249
1734	98	385	0.0741249
1735	98	107	0.0800641
1736	98	113	0.0800641
1737	98	179	0.0877058
1738	98	115	0.0980581
1739	98	162	0.101274
1740	98	411	0.104828
1741	98	377	0.111187
1742	98	181	0.122679
1743	98	186	0.125436
1744	98	275	0.132599
1745	98	288	0.15097
1746	98	187	0.153846
1747	98	176	0.173344
1748	98	124	0.175412
1749	98	117	0.190375
1750	98	236	0.193448
1751	98	315	0.226455
1752	98	375	0.242091
1753	98	190	0.350823
1754	99	216	0.0160727
1755	99	123	0.0196229
1756	99	120	0.0210631
1757	99	228	0.0241473
1758	99	109	0.0244998
1759	99	119	0.0274929
1760	99	146	0.0291606
1761	99	201	0.0346479
1762	99	102	0.0357143
1763	99	184	0.0357143
1764	99	229	0.0381802
1765	99	378	0.0388808
1766	99	389	0.0412393
1767	99	405	0.0952381
1768	99	158	0.107143
1769	99	211	0.12829
1770	99	386	0.316972
1771	99	129	0.320767
1772	100	102	0.0294628
1773	100	123	0.0323762
1774	100	215	0.0368105
1775	100	384	0.0377426
1776	100	109	0.0404226
1777	100	373	0.0445435
1778	100	174	0.0481125
1779	100	402	0.0481125
1780	100	165	0.0527046
1781	100	155	0.0555556
1782	100	184	0.0589256
1783	100	378	0.06415
1784	100	170	0.0745356
1785	100	183	0.0745356
1786	100	418	0.0785674
1787	100	119	0.0907218
1788	100	146	0.096225
1789	100	125	0.100504
1790	100	390	0.157135
1791	101	111	0.0412043
1792	101	105	0.0847174
1793	101	161	0.153897
1794	101	160	0.162221
1795	101	110	0.173422
1796	101	128	0.613139
1797	102	123	0.0171701
1798	102	234	0.0192879
1799	102	148	0.0224507
1800	102	211	0.0224507
1801	102	119	0.0240563
1802	102	133	0.0245145
1803	102	140	0.0245145
1804	102	146	0.0255155
1805	102	402	0.0255155
1806	102	327	0.0260643
1807	102	401	0.0260643
1808	102	319	0.0279508
1809	102	381	0.028677
1810	102	409	0.028677
1811	102	155	0.0294628
1812	102	112	0.030317
1813	102	178	0.030317
1814	102	158	0.03125
1815	102	173	0.03125
1816	102	156	0.0334077
1817	102	226	0.0334077
1818	102	378	0.0340207
1819	102	400	0.0346688
1820	102	414	0.0360844
1821	102	172	0.0390434
1822	102	147	0.0449013
1823	102	379	0.0449013
1824	102	159	0.051031
1825	102	125	0.0533002
1826	102	383	0.0606339
1827	102	399	0.0625
1828	102	386	0.0693375
1829	102	134	0.0721688
1830	102	129	0.0765466
1831	102	170	0.0790569
1832	102	384	0.0800641
1833	102	390	0.0833333
1834	102	120	0.0921512
1835	102	109	0.107187
1836	102	389	0.144338
1837	103	352	0.0173762
1838	103	130	0.0184053
1839	103	265	0.0202113
1840	103	330	0.0202113
1841	103	199	0.0208333
1842	103	111	0.0211667
1843	103	250	0.0218844
1844	103	213	0.0231125
1845	103	264	0.0231125
1846	103	314	0.0231125
1847	103	293	0.0240563
1848	103	221	0.0363696
1849	103	222	0.0377426
1850	103	239	0.0387492
1851	103	413	0.0392837
1852	103	105	0.0435194
1853	103	152	0.0471405
1854	103	295	0.0521286
1855	103	224	0.0539164
1856	103	141	0.0573539
1857	103	175	0.0608581
1858	103	329	0.0668153
1859	103	361	0.0707107
1860	103	325	0.0774984
1861	103	118	0.0787426
1862	103	354	0.102576
1863	103	195	0.102869
1864	103	273	0.105409
1865	103	426	0.125
1866	103	269	0.130744
1867	103	252	0.132099
1868	103	167	0.135804
1869	103	136	0.165647
1870	103	296	0.168359
1871	103	231	0.169842
1872	103	337	0.181902
1873	103	307	0.184053
1874	103	338	0.223475
1875	103	132	0.240728
1876	103	283	0.248734
1877	103	166	0.266667
1878	103	306	0.278019
1879	103	248	0.30429
1880	103	218	0.437079
1881	104	378	0.0277778
1882	104	121	0.0372678
1883	104	159	0.0416667
1884	104	219	0.0456435
1885	104	155	0.0481125
1886	104	184	0.051031
1887	104	374	0.051031
1888	104	382	0.051031
1889	104	400	0.0566139
1890	104	388	0.0645497
1891	104	418	0.0680414
1892	104	133	0.0800641
1893	104	387	0.0990148
1894	104	398	0.0990148
1895	104	185	0.100673
1896	104	376	0.169842
1897	104	203	0.180422
1898	104	407	0.184637
1899	104	393	0.264044
1900	105	136	0.0192237
1901	105	265	0.02111
1902	105	250	0.0228575
1903	105	152	0.0246183
1904	105	368	0.0251259
1905	105	167	0.0315205
1906	105	175	0.0317821
1907	105	248	0.0317821
1908	105	128	0.0328976
1909	105	249	0.0341394
1910	105	269	0.0341394
1911	105	166	0.0348155
1912	105	217	0.0359095
1913	105	221	0.0379869
1914	105	222	0.0394208
1915	105	141	0.0399362
1916	105	239	0.0404722
1917	105	231	0.0591312
1918	105	218	0.0676317
1919	105	132	0.0685725
1920	105	161	0.0825723
1921	105	110	0.0930484
1922	105	160	0.130558
1923	105	118	0.148039
1924	105	130	0.173013
1925	105	111	0.243187
1926	106	174	0.0416667
1927	106	393	0.0609333
1928	106	407	0.123091
1929	106	114	0.218218
1930	107	335	0.0228218
1931	107	117	0.0283069
1932	107	136	0.0318788
1933	107	200	0.0360844
1934	107	144	0.0385758
1935	107	190	0.0456435
1936	107	323	0.0456435
1937	107	168	0.0468293
1938	107	143	0.0481125
1939	107	131	0.0545545
1940	107	375	0.0629941
1941	107	176	0.0721688
1942	107	362	0.0771517
1943	107	377	0.0771517
1944	108	172	0.0250078
1945	108	392	0.065372
1946	108	371	0.146944
1947	108	394	0.213504
1948	108	380	0.257151
1949	108	138	0.266469
1950	109	216	0.0192951
1951	109	378	0.023338
1952	109	166	0.0242536
1953	109	172	0.0267836
1954	109	142	0.0285831
1955	109	137	0.0298541
1956	109	119	0.0330049
1957	109	140	0.0336336
1958	109	146	0.035007
1959	109	174	0.035007
1960	109	327	0.0357599
1961	109	125	0.0365636
1962	109	201	0.0415945
1963	109	184	0.0428746
1964	109	156	0.0458349
1965	109	229	0.0458349
1966	109	386	0.0475651
1967	109	120	0.0505722
1968	109	215	0.0535672
1969	109	183	0.0542326
1970	109	390	0.0571662
1971	109	112	0.083189
1972	109	379	0.0924062
1973	109	129	0.105021
1974	109	405	0.114332
1975	109	319	0.153393
1976	109	383	0.249567
1977	109	158	0.257248
1978	109	170	0.325396
1979	109	389	0.396059
1980	109	384	0.63162
1981	110	167	0.0241967
1982	110	118	0.0252538
1983	110	166	0.0267261
1984	110	130	0.0295141
1985	110	222	0.0302614
1986	110	325	0.0310685
1987	110	152	0.0377964
1988	110	368	0.0385758
1989	110	195	0.0412393
1990	110	141	0.0613139
1991	110	111	0.0678844
1992	110	128	0.151523
1993	110	160	0.267261
1994	110	161	0.507093
1995	111	167	0.0229961
1996	111	269	0.0249068
1997	111	166	0.0254
1998	111	231	0.0287599
[truncated: 3,107 more rows]

## Sheet: RB-SB nodes
node-id	CODE	Cluster
11	co_auth	3
29	co_auth	8
53	co_auth	8
70	co_auth	6
71	co_auth	6
72	co_auth	8
73	co_auth	8
104	co_auth	6
105	co_auth	6
106	co_auth	15
107	co_auth	8
140	co_auth	6
176	co_auth	12
177	co_auth	12
178	co_auth	6
201	co_auth	7
202	co_auth	12
203	co_auth	12
251	co_auth	12
252	co_auth	12
253	co_auth	12
254	co_auth	12
255	co_auth	12
279	co_auth	12
280	co_auth	12
281	co_auth	12
282	co_auth	12
283	co_auth	12
284	co_auth	10
285	co_auth	7
286	co_auth	12
310	co_auth	12
311	co_auth	12
312	co_auth	12
313	co_auth	12
339	co_auth	12
340	co_auth	12
341	co_auth	12
342	co_auth	12
343	co_auth	12
344	co_auth	12
345	co_auth	12
346	co_auth	10
347	co_auth	12
396	co_auth	12
403	co_auth	10
141	RB	5
142	RB	5
0	SB	3
1	SB	3
2	SB	15
3	SB	3
4	SB	2
5	SB	3
6	SB	1
7	SB	1
8	SB	13
9	SB	1
10	SB	3
12	SB	3
13	SB	14
14	SB	14
15	SB	15
16	SB	0
17	SB	3
18	SB	14
19	SB	0
20	SB	3
21	SB	14
22	SB	4
23	SB	2
24	SB	15
25	SB	3
26	SB	3
27	SB	15
28	SB	14
30	SB	14
31	SB	1
32	SB	3
33	SB	3
34	SB	3
35	SB	1
36	SB	4
37	SB	15
38	SB	15
39	SB	3
40	SB	8
41	SB	3
42	SB	3
43	SB	3
44	SB	2
45	SB	4
46	SB	1
47	SB	3
48	SB	4
49	SB	0
50	SB	15
51	SB	6
52	SB	15
54	SB	7
55	SB	2
56	SB	15
57	SB	2
58	SB	15
59	SB	1
60	SB	0
61	SB	7
62	SB	14
63	SB	15
64	SB	14
65	SB	2
66	SB	15
67	SB	3
68	SB	3
69	SB	1
74	SB	7
75	SB	14
76	SB	14
77	SB	14
78	SB	14
79	SB	14
80	SB	14
81	SB	1
82	SB	8
83	SB	8
84	SB	15
85	SB	13
86	SB	8
87	SB	15
88	SB	3
89	SB	15
90	SB	15
91	SB	14
92	SB	1
93	SB	2
94	SB	14
95	SB	10
96	SB	8
97	SB	15
98	SB	14
99	SB	0
100	SB	0
101	SB	0
102	SB	15
103	SB	3
108	SB	4
109	SB	0
110	SB	4
111	SB	3
112	SB	3
113	SB	7
114	SB	6
115	SB	7
116	SB	10
117	SB	9
118	SB	9
119	SB	13
120	SB	8
121	SB	13
122	SB	14
123	SB	10
124	SB	15
125	SB	0
126	SB	0
127	SB	7
128	SB	13
129	SB	0
130	SB	4
131	SB	0
132	SB	3
133	SB	4
134	SB	1
135	SB	9
136	SB	15
137	SB	14
138	SB	0
139	SB	0
143	SB	13
144	SB	12
145	SB	7
146	SB	4
147	SB	14
148	SB	0
149	SB	3
150	SB	6
151	SB	14
152	SB	8
153	SB	13
154	SB	0
155	SB	15
156	SB	6
157	SB	2
158	SB	13
159	SB	1
160	SB	8
161	SB	8
162	SB	4
163	SB	12
164	SB	12
165	SB	7
166	SB	8
167	SB	15
168	SB	6
169	SB	13
170	SB	0
171	SB	14
172	SB	6
173	SB	1
174	SB	7
175	SB	14
179	SB	14
180	SB	14
181	SB	9
182	SB	9
183	SB	6
184	SB	6
185	SB	12
186	SB	1
187	SB	12
188	SB	14
189	SB	6
190	SB	9
191	SB	8
192	SB	10
193	SB	8
194	SB	13
195	SB	3
196	SB	0
197	SB	2
198	SB	8
199	SB	9
200	SB	12
204	SB	7
205	SB	13
206	SB	15
207	SB	11
208	SB	7
209	SB	6
210	SB	6
211	SB	9
212	SB	9
213	SB	7
214	SB	13
215	SB	4
216	SB	9
217	SB	9
218	SB	13
219	SB	4
220	SB	6
221	SB	3
222	SB	2
223	SB	10
224	SB	6
225	SB	6
226	SB	12
227	SB	14
228	SB	2
229	SB	12
230	SB	7
231	SB	7
232	SB	2
233	SB	15
234	SB	13
235	SB	2
236	SB	9
237	SB	9
238	SB	11
239	SB	14
240	SB	6
241	SB	9
242	SB	7
243	SB	3
244	SB	8
245	SB	3
246	SB	12
247	SB	0
248	SB	9
249	SB	6
250	SB	6
256	SB	12
257	SB	13
258	SB	8
259	SB	13
260	SB	7
261	SB	11
262	SB	11
263	SB	8
264	SB	13
265	SB	9
266	SB	9
267	SB	15
268	SB	8
269	SB	0
270	SB	13
271	SB	6
272	SB	13
273	SB	10
274	SB	12
275	SB	8
276	SB	9
277	SB	6
278	SB	12
287	SB	12
288	SB	11
289	SB	10
290	SB	13
291	SB	6
292	SB	6
293	SB	13
294	SB	9
295	SB	10
296	SB	13
297	SB	12
298	SB	9
299	SB	9
300	SB	7
301	SB	13
302	SB	15
303	SB	8
304	SB	6
305	SB	14
306	SB	13
307	SB	13
308	SB	10
309	SB	13
314	SB	0
315	SB	6
316	SB	9
317	SB	4
318	SB	13
319	SB	7
320	SB	6
321	SB	12
322	SB	13
323	SB	13
324	SB	13
325	SB	12
326	SB	12
327	SB	6
328	SB	9
329	SB	13
330	SB	13
331	SB	7
332	SB	11
333	SB	7
334	SB	13
335	SB	12
336	SB	11
337	SB	11
338	SB	13
348	SB	0
349	SB	12
350	SB	13
351	SB	15
352	SB	10
353	SB	13
354	SB	11
355	SB	12
356	SB	12
357	SB	9
358	SB	13
359	SB	12
360	SB	10
361	SB	13
362	SB	13
363	SB	11
364	SB	10
365	SB	15
366	SB	12
367	SB	9
368	SB	13
369	SB	4
370	SB	13
371	SB	10
372	SB	13
373	SB	10
374	SB	13
375	SB	14
376	SB	13
377	SB	14
378	SB	14
379	SB	14
380	SB	14
381	SB	14
382	SB	15
383	SB	14
384	SB	3
385	SB	14
386	SB	15
387	SB	14
388	SB	13
389	SB	13
390	SB	7
391	SB	14
392	SB	6
393	SB	0
394	SB	14
395	SB	8
397	SB	9
398	SB	13
399	SB	12
400	SB	12
401	SB	14
402	SB	7
404	SB	13
405	SB	7
406	SB	4

## Sheet: RB-SB links
Link-id	node-1-id	node2-id	Similarity
0	0	260	0.0355335
1	0	74	0.0371135
2	0	189	0.0376889
3	0	170	0.0386046
4	0	127	0.0410305
5	0	212	0.0418121
6	0	42	0.0426401
7	0	88	0.043073
8	0	73	0.0439799
9	0	181	0.0449467
10	0	89	0.0454545
11	0	166	0.04598
12	0	258	0.04598
13	0	104	0.0470882
14	0	105	0.0470882
15	0	132	0.0470882
16	0	129	0.0476731
17	0	99	0.0482805
18	0	67	0.0502519
19	0	96	0.0509647
20	0	223	0.0533002
21	0	71	0.0550482
22	0	386	0.0550482
23	0	83	0.0559893
24	0	269	0.0559893
25	0	33	0.0591312
26	0	49	0.0591312
27	0	103	0.0615457
28	0	68	0.0642824
29	0	28	0.0657952
30	0	379	0.0657952
31	0	10	0.0710669
32	0	17	0.0731272
33	0	122	0.0753778
34	0	34	0.0778499
35	0	72	0.0778499
36	0	131	0.0798723
37	0	30	0.0870388
38	0	25	0.0978232
39	0	100	0.100504
40	0	101	0.100504
41	0	3	0.101929
42	0	32	0.103418
43	0	43	0.108306
44	0	47	0.123091
45	0	135	0.125739
46	0	5	0.142134
47	0	128	0.146254
48	0	1	0.150756
49	0	39	0.165145
50	0	384	0.165145
51	0	20	0.193122
52	0	26	0.290129
53	1	115	0.0175682
54	1	268	0.0186339
55	1	242	0.0202113
56	1	170	0.0213395
57	1	168	0.0216982
58	1	24	0.0218844
59	1	78	0.0222718
60	1	15	0.0228934
61	1	161	0.0228934
62	1	184	0.023338
63	1	291	0.023338
64	1	192	0.0235702
65	1	90	0.0238095
66	1	191	0.0238095
67	1	314	0.0245737
68	1	190	0.0251259
69	1	27	0.0254164
70	1	166	0.0254164
71	1	160	0.026029
72	1	263	0.026029
73	1	295	0.0273998
74	1	19	0.0277778
75	1	303	0.0277778
76	1	150	0.0281718
77	1	174	0.0281718
78	1	113	0.0290129
79	1	245	0.0294628
80	1	43	0.0299342
81	1	275	0.0299342
82	1	112	0.030429
83	1	293	0.030429
84	1	386	0.030429
85	1	395	0.0309492
86	1	398	0.032075
87	1	196	0.032686
88	1	48	0.0333333
89	1	103	0.0340207
90	1	247	0.0340207
91	1	403	0.0340207
92	1	135	0.0347524
93	1	68	0.0355335
94	1	236	0.0355335
95	1	165	0.0363696
96	1	41	0.0372678
97	1	82	0.0372678
98	1	86	0.0372678
99	1	152	0.0372678
100	1	389	0.0372678
101	1	85	0.038236
102	1	260	0.0392837
103	1	74	0.0410305
104	1	40	0.0416667
105	1	57	0.0416667
106	1	70	0.0416667
107	1	122	0.0416667
108	1	34	0.0430331
109	1	72	0.0430331
110	1	212	0.046225
111	1	244	0.046225
112	1	225	0.0481125
113	1	181	0.0496904
114	1	156	0.0502519
115	1	104	0.0520579
116	1	129	0.0527046
117	1	13	0.0547997
118	1	67	0.0555556
119	1	100	0.0555556
120	1	101	0.0555556
121	1	240	0.0555556
122	1	55	0.0580259
123	1	71	0.0608581
124	1	83	0.0618984
125	1	269	0.0618984
126	1	243	0.0640184
127	1	131	0.0662266
128	1	117	0.0680414
129	1	12	0.0695048
130	1	111	0.0707107
131	1	123	0.0710669
132	1	88	0.0714286
133	1	28	0.0727393
134	1	379	0.0727393
135	1	258	0.0762493
136	1	16	0.0764719
137	1	105	0.0780869
138	1	132	0.0780869
139	1	99	0.0800641
140	1	128	0.0808452
141	1	157	0.0808452
142	1	277	0.0811107
143	1	54	0.0821995
144	1	53	0.0833333
145	1	96	0.0845154
146	1	127	0.0907218
147	1	107	0.0944911
148	1	120	0.100504
149	1	5	0.117851
150	1	29	0.117851
151	1	39	0.121716
152	1	51	0.125
153	1	33	0.130744
154	1	25	0.135185
155	1	42	0.141421
156	1	10	0.157135
157	1	17	0.16169
158	1	30	0.168394
159	1	47	0.170103
160	1	73	0.170176
161	1	89	0.175882
162	1	32	0.200082
163	1	384	0.213003
164	1	20	0.213504
165	1	11	0.222718
166	1	3	0.225374
167	1	26	0.2566
168	2	90	0.0381802
169	2	89	0.0402911
170	2	37	0.0422577
171	2	38	0.0451754
172	2	58	0.0480015
173	2	136	0.0505076
174	2	97	0.0514344
175	2	206	0.0545545
176	2	254	0.0569803
177	2	233	0.0597614
178	2	167	0.0629941
179	2	267	0.0648204
180	2	40	0.0668153
181	2	87	0.0690066
182	2	145	0.0690066
183	2	24	0.0701862
184	2	15	0.0734223
185	2	63	0.0741249
186	2	56	0.0748481
187	2	307	0.0855921
188	2	102	0.0916698
189	2	66	0.09759
190	2	386	0.09759
191	2	52	0.101015
192	2	84	0.109109
193	2	27	0.122271
194	2	50	0.139178
195	2	382	0.144005
196	2	124	0.192006
197	3	268	0.0188982
198	3	313	0.019518
199	3	393	0.0200603
200	3	175	0.0212959
201	3	161	0.0232182
202	3	111	0.0239046
203	3	192	0.0239046
204	3	191	0.0241473
205	3	314	0.0249222
206	3	190	0.0254824
207	3	166	0.025777
208	3	104	0.0263982
209	3	160	0.0263982
210	3	263	0.0263982
211	3	13	0.0277885
212	3	54	0.0277885
213	3	172	0.0277885
214	3	303	0.0281718
215	3	150	0.0285714
216	3	174	0.0285714
217	3	266	0.0289886
218	3	55	0.0294245
219	3	153	0.0294245
220	3	275	0.0303588
221	3	382	0.0303588
222	3	293	0.0308607
223	3	83	0.0313882
224	3	269	0.0313882
225	3	109	0.0319438
226	3	398	0.03253
227	3	117	0.0345033
228	3	86	0.0377964
229	3	152	0.0377964
230	3	149	0.0387783
231	3	29	0.039841
232	3	195	0.039841
233	3	17	0.040996
234	3	128	0.040996
235	3	157	0.040996
236	3	74	0.0416125
237	3	40	0.0422577
238	3	122	0.0422577
239	3	168	0.0440119
240	3	36	0.0451754
241	3	127	0.0460044
242	3	212	0.0468807
243	3	244	0.0468807
244	3	225	0.048795
245	3	73	0.0493114
246	3	181	0.0503953
247	3	120	0.0509647
248	3	125	0.0509647
249	3	258	0.0515539
250	3	105	0.0527964
251	3	132	0.0527964
252	3	129	0.0534522
253	3	25	0.0548408
254	3	19	0.0563436
255	3	100	0.0563436
256	3	101	0.0563436
257	3	245	0.0597614
258	3	386	0.0617213
259	3	395	0.0627765
260	3	107	0.0638877
261	3	243	0.0649265
262	3	50	0.0660178
263	3	47	0.0690066
264	3	103	0.0690066
265	3	135	0.0704907
266	3	123	0.072075
267	3	28	0.0737711
268	3	379	0.0737711
269	3	82	0.0755929
270	3	53	0.0845154
271	3	139	0.0845154
272	3	96	0.0857143
273	3	11	0.0903508
274	3	384	0.092582
275	3	170	0.108211
276	3	16	0.116335
277	3	5	0.119523
278	3	88	0.120736
279	3	112	0.123443
280	3	34	0.130931
281	3	33	0.132599
282	3	131	0.134332
283	3	99	0.1624
284	3	49	0.165748
285	3	42	0.167332
286	3	67	0.169031
287	3	26	0.22771
288	3	89	0.229341
289	3	32	0.231908
290	3	30	0.268373
291	3	20	0.324799
292	3	10	0.338648
293	4	44	0.182574
294	4	57	0.447214
295	4	23	0.516398
296	5	170	0.0301786
297	5	367	0.030429
298	5	131	0.0312195
299	5	232	0.031497
300	5	111	0.0333333
301	5	88	0.0336718
302	5	181	0.0351364
303	5	166	0.0359443
304	5	258	0.0359443
305	5	105	0.0368105
306	5	132	0.0368105
307	5	222	0.0368105
308	5	129	0.0372678
309	5	99	0.0377426
310	5	96	0.039841
311	5	174	0.039841
312	5	32	0.0404226
313	5	221	0.0404226
314	5	140	0.0410305
315	5	245	0.0416667
316	5	112	0.0430331
317	5	386	0.0430331
318	5	269	0.0437688
319	5	193	0.0445435
320	5	33	0.046225
321	5	198	0.0481125
322	5	12	0.0491473
323	5	135	0.0491473
324	5	28	0.0514344
325	5	379	0.0514344
326	5	41	0.0527046
327	5	149	0.0540738
328	5	10	0.0555556
329	5	17	0.0571662
330	5	122	0.0589256
331	5	34	0.0608581
332	5	11	0.0629941
333	5	30	0.0680414
334	5	25	0.0764719
335	5	19	0.0785674
336	5	100	0.0785674
337	5	101	0.0785674
338	5	384	0.0860663
339	5	26	0.0907218
340	5	89	0.1066
341	5	16	0.108148
342	5	20	0.113228
343	6	81	0.0345651
344	6	173	0.0733236
345	6	46	0.0870388
346	6	31	0.10574
347	6	92	0.111111
348	6	69	0.154303
349	7	173	0.0221079
350	7	31	0.0239114
351	7	9	0.0278747
352	7	92	0.0335013
353	7	69	0.0697863
354	7	46	0.236189
355	8	158	0.0550482
356	8	374	0.239046
357	9	173	0.0203363
358	9	31	0.0219953
359	9	81	0.0287599
360	9	134	0.032686
361	9	92	0.0616334
362	9	59	0.0724207
363	9	35	0.100167
364	9	69	0.192582
365	9	46	0.193122
366	10	393	0.0139864
367	10	50	0.0153429
368	10	168	0.0153429
369	10	127	0.0160375
370	10	15	0.0161881
371	10	191	0.0168359
372	10	314	0.0173762
373	10	166	0.0179721
374	10	258	0.0179721
375	10	104	0.0184053
376	10	105	0.0184053
377	10	96	0.0199205
378	10	266	0.0202113
379	10	43	0.0211667
380	10	386	0.0215166
381	10	395	0.0218844
382	10	109	0.0222718
383	10	48	0.0235702
384	10	47	0.0240563
385	10	12	0.0245737
386	10	123	0.0251259
387	10	28	0.0257172
388	10	379	0.0257172
389	10	82	0.0263523
390	10	152	0.0263523
391	10	149	0.0270369
392	10	195	0.0277778
393	10	17	0.0285831
394	10	51	0.0294628
395	10	53	0.0294628
396	10	122	0.0294628
397	10	139	0.0294628
398	10	11	0.031497
399	10	244	0.032686
400	10	23	0.0340207
401	10	73	0.0343807
402	10	276	0.035007
403	10	181	0.0351364
404	10	120	0.0355335
405	10	125	0.0355335
406	10	237	0.0363696
407	10	129	0.0372678
408	10	67	0.0392837
409	10	100	0.0392837
410	10	101	0.0392837
411	10	39	0.0430331
412	10	269	0.0437688
413	10	170	0.0452679
414	10	49	0.046225
415	10	131	0.0468293
416	10	212	0.049029
417	10	135	0.0491473
418	10	88	0.0505076
419	10	233	0.0527046
420	10	99	0.0566139
421	10	157	0.0571662
422	10	25	0.0573539
423	10	245	0.0625
424	10	384	0.0645497
425	10	243	0.0754465
426	10	112	0.0860663
427	10	89	0.0888336
428	10	132	0.110432
429	10	33	0.115563
430	10	30	0.119072
431	10	32	0.121268
432	10	42	0.133333
433	10	26	0.136083
434	10	20	0.15097
435	10	34	0.182574
436	11	393	0.0317181
437	11	74	0.0328976
438	11	175	0.0336718
439	11	243	0.0342193
440	11	168	0.0347945
441	11	24	0.0350931
442	11	15	0.0367112
443	11	161	0.0367112
444	11	286	0.0367112
445	11	291	0.0374241
446	11	111	0.0377964
447	11	90	0.0381802
448	11	125	0.0402911
449	11	27	0.040757
450	11	166	0.040757
451	11	105	0.0417392
452	11	132	0.0417392
453	11	160	0.0417392
454	11	222	0.0417392
455	11	129	0.0422577
456	11	277	0.0433555
457	11	19	0.0445435
458	11	303	0.0445435
459	11	80	0.0451754
460	11	150	0.0451754
461	11	55	0.0465242
462	11	71	0.048795
463	11	386	0.048795
464	11	269	0.0496292
465	11	395	0.0496292
466	11	107	0.0505076
467	11	109	0.0505076
468	11	198	0.0545545
469	11	12	0.0557278
470	11	135	0.0557278
471	11	28	0.0583212
472	11	62	0.0583212
473	11	379	0.0583212
474	11	41	0.0597614
475	11	195	0.0629941
476	11	128	0.0648204
477	11	40	0.0668153
478	11	51	0.0668153
479	11	53	0.0668153
480	11	57	0.0668153
481	11	139	0.0668153
482	11	72	0.0690066
483	11	131	0.0707992
484	11	244	0.0741249
485	11	73	0.0779681
486	11	120	0.0805823
487	11	99	0.0855921
488	11	170	0.102658
489	11	48	0.106904
490	11	103	0.109109
491	11	88	0.114541
492	11	30	0.115728
493	11	86	0.119523
494	11	16	0.122628
495	11	29	0.125988
496	11	67	0.133631
497	11	33	0.157243
498	11	89	0.161165
499	11	25	0.173422
500	11	17	0.194461
501	11	384	0.19518
502	11	20	0.21398
503	11	32	0.229175
504	11	39	0.243975
505	11	26	0.257172
506	11	47	0.272772
507	12	50	0.0271463
508	12	168	0.0271463
509	12	232	0.0278639
510	12	15	0.0286417
511	12	42	0.0294884
512	12	111	0.0294884
513	12	191	0.0297878
514	12	73	0.030415
515	12	222	0.0325645
516	12	263	0.0325645
517	12	54	0.0342796
518	12	303	0.0347524
519	12	174	0.0352454
520	12	221	0.0357599
521	12	262	0.0357599
522	12	140	0.0362977
523	12	118	0.0368605
524	12	261	0.0374503
525	12	384	0.0380693
526	12	48	0.0417029
527	12	198	0.0425628
528	12	41	0.0466252
529	12	82	0.0466252
530	12	130	0.0466252
531	12	152	0.0466252
532	12	268	0.0466252
533	12	243	0.0533951
534	12	34	0.0538382
535	12	166	0.0635963
536	12	245	0.073721
537	12	43	0.0749006
538	12	112	0.0761387
539	12	193	0.078811
540	12	149	0.095673
541	12	132	0.0976934
542	12	26	0.120386
543	12	47	0.127688
544	12	25	0.135302
545	12	17	0.202289
546	12	33	0.204465
547	13	300	0.0165227
548	13	115	0.0173292
549	13	268	0.0183804
550	13	242	0.0199363
551	13	74	0.0202361
552	13	161	0.0225819
553	13	73	0.0239801
554	13	181	0.0245072
555	13	258	0.0250706
556	13	105	0.0256748
557	13	263	0.0256748
558	13	129	0.0259938
559	13	20	0.0263249
560	13	303	0.0273998
561	13	96	0.0277885
562	13	150	0.0277885
563	13	55	0.0286182
564	13	113	0.0286182
565	13	275	0.0295269
566	13	71	0.030015
567	13	76	0.030015
568	13	384	0.030015
569	13	83	0.0305281
570	13	395	0.0305281
571	13	77	0.0310685
572	13	107	0.0310685
573	13	109	0.0310685
574	13	26	0.0316386
575	13	398	0.0316386
576	13	103	0.0335578
577	13	247	0.0335578
578	13	68	0.03505
579	13	123	0.03505
580	13	154	0.03505
581	13	236	0.03505
582	13	91	0.0358748
583	13	165	0.0358748
584	13	179	0.0358748
585	13	82	0.0367607
586	13	86	0.0367607
587	13	152	0.0367607
588	13	171	0.0367607
589	13	16	0.0377157
590	13	29	0.0387492
591	13	204	0.0387492
592	13	260	0.0387492
593	13	267	0.0398726
594	13	40	0.0410997
595	13	53	0.0410997
596	13	131	0.0435504
597	13	234	0.0443351
598	13	127	0.0447437
599	13	244	0.0455961
600	13	88	0.0469711
601	13	225	0.0474579
602	13	89	0.0495682
603	13	120	0.0495682
604	13	125	0.0495682
605	13	388	0.0495682
606	13	54	0.0540541
607	13	67	0.0547997
608	13	401	0.0581238
609	13	137	0.0632772
610	13	196	0.0644826
611	13	117	0.0671156
612	13	180	0.0685591
613	13	188	0.0685591
614	13	394	0.0717496
615	13	99	0.0789747
616	13	98	0.0810811
617	13	122	0.0821995
618	13	170	0.0841965
619	13	32	0.0845826
620	13	75	0.0949158
621	13	14	0.0986394
622	13	391	0.0991363
623	13	147	0.100673
624	13	377	0.103975
625	13	79	0.109599
626	13	192	0.116248
627	13	383	0.116248
628	13	227	0.1199
629	13	21	0.1402
630	13	18	0.162162
631	13	175	0.165699
632	13	151	0.17525
633	13	94	0.189832
634	13	64	0.193746
635	13	375	0.201347
636	13	28	0.215249
637	13	387	0.219199
638	13	30	0.237289
639	13	80	0.250097
640	13	380	0.259938
641	13	78	0.263625
642	13	62	0.286998
643	13	379	0.286998
644	13	385	0.348743
645	13	381	0.50374
646	14	301	0.027735
647	14	99	0.0320256
648	14	370	0.0324443
649	14	172	0.0328798
650	14	32	0.0342997
651	14	71	0.0365148
652	14	384	0.0365148
653	14	257	0.0371391
654	14	75	0.03849
655	14	147	0.0408248
656	14	179	0.0436436
657	14	267	0.0485071
658	14	170	0.0512148
659	14	330	0.0516398
660	14	78	0.0534522
661	14	234	0.053936
662	14	318	0.0549442
663	14	329	0.05547
664	14	192	0.0565685
665	14	264	0.0603023
666	14	388	0.0603023
667	14	334	0.0624695
668	14	377	0.0632456
669	14	290	0.0640513
670	14	307	0.0640513
671	14	98	0.0657596
672	14	79	0.0666667
673	14	218	0.0696311
674	14	383	0.0707107
675	14	401	0.0707107
676	14	180	0.0834058
677	14	188	0.0834058
678	14	21	0.0852803
679	14	151	0.0852803
680	14	30	0.0866025
681	14	28	0.0872872
682	14	394	0.0872872
683	14	64	0.0942809
684	14	385	0.0942809
685	14	18	0.0986394
686	14	122	0.1
687	14	175	0.100791
688	14	94	0.11547
689	14	391	0.120605
690	14	375	0.122474
691	14	62	0.130931
692	14	379	0.130931
693	14	387	0.133333
694	14	80	0.135225
695	14	381	0.141421
696	14	91	0.174574
697	14	380	0.189737
698	14	227	0.204211
699	14	305	0.236643
700	15	115	0.0144791
701	15	268	0.0153574
702	15	242	0.0166574
703	15	74	0.0169079
704	15	170	0.0175872
705	15	231	0.0198263
706	15	351	0.0198263
707	15	73	0.0200361
708	15	282	0.0209473
709	15	20	0.0219953
710	15	99	0.0219953
711	15	54	0.0225819
712	15	172	0.0225819
713	15	32	0.0235571
714	15	113	0.0239114
715	15	140	0.0239114
716	15	148	0.0239114
717	15	118	0.0242821
718	15	39	0.0250785
719	15	26	0.0264351
720	15	94	0.0264351
721	15	49	0.0269386
722	15	48	0.0274721
723	15	155	0.0274721
724	15	198	0.0280386
725	15	302	0.0286417
726	15	86	0.0307148
727	15	85	0.0315127
728	15	29	0.0323762
729	15	204	0.0323762
730	15	51	0.0343401
731	15	57	0.0343401
732	15	189	0.0343401
733	15	168	0.0357656
734	15	192	0.0388514
735	15	23	0.0396526
736	15	120	0.0414158
737	15	307	0.0439906
738	15	19	0.0457869
739	15	107	0.0519174
740	15	254	0.0585707
741	15	45	0.0614295
742	15	233	0.0614295
743	15	16	0.0630253
744	15	167	0.0647524
745	15	40	0.0686803
746	15	145	0.0709327
747	15	124	0.0740121
748	15	106	0.0778761
749	15	25	0.0891313
750	15	267	0.0999445
751	15	365	0.10302
752	15	97	0.10574
753	15	87	0.106399
754	15	206	0.112154
755	15	136	0.129794
756	15	38	0.139309
757	15	89	0.144955
758	15	27	0.146631
759	15	58	0.148024
760	15	386	0.150471
761	15	102	0.1649
762	15	56	0.211578
763	15	90	0.215852
764	15	37	0.217186
765	15	84	0.224309
766	15	66	0.225706
767	15	52	0.259587
768	15	382	0.271378
769	15	63	0.304776
770	15	50	0.339774
771	15	24	0.414835
772	16	300	0.0230571
773	16	268	0.0256495
774	16	260	0.0270369
775	16	175	0.0289037
776	16	50	0.0298674
777	16	24	0.0301238
778	16	78	0.030657
779	16	127	0.0312195
780	16	161	0.0315127
781	16	90	0.0327737
782	16	231	0.0331133
783	16	73	0.0334637
784	16	166	0.0349856
785	16	258	0.0349856
786	16	263	0.0358287
787	16	60	0.0372161
788	16	54	0.0377157
789	16	303	0.038236
790	16	96	0.0387783
791	16	110	0.0387783
792	16	150	0.0387783
793	16	32	0.0393445
794	16	55	0.0399362
795	16	148	0.0399362
796	16	275	0.0412043
797	16	39	0.0418854
798	16	71	0.0418854
799	16	384	0.0418854
800	16	386	0.0418854
801	16	83	0.0426014
802	16	269	0.0426014
803	16	395	0.0426014
804	16	52	0.0433555
805	16	107	0.0433555
806	16	94	0.0441511
807	16	398	0.0441511
808	16	48	0.0458831
809	16	47	0.0468293
810	16	117	0.0468293
811	16	22	0.0478365
812	16	135	0.0478365
813	16	68	0.0489116
814	16	123	0.0489116
815	16	62	0.0500626
816	16	179	0.0500626
817	16	45	0.0512989
818	16	82	0.0512989
819	16	152	0.0512989
820	16	29	0.0540738
821	16	195	0.0540738
822	16	128	0.0556415
823	16	74	0.0564782
824	16	40	0.0573539
825	16	53	0.0573539
826	16	139	0.0573539
827	16	131	0.0607737
828	16	126	0.0613139
829	16	244	0.0636285
830	16	225	0.0662266
831	16	120	0.0691714
832	16	105	0.0716574
833	16	377	0.0725476
834	16	99	0.0734718
835	16	25	0.0744323
836	16	67	0.0764719
837	16	387	0.0764719
838	16	80	0.0775567
839	16	383	0.0811107
840	16	170	0.088121
841	16	26	0.0883022
842	16	97	0.0883022
843	16	103	0.0936586
844	16	247	0.0936586
845	16	379	0.100125
846	16	86	0.102598
847	16	89	0.103757
848	16	129	0.108821
849	16	393	0.108907
850	16	20	0.110208
851	16	58	0.123613
852	16	192	0.129777
853	16	109	0.130066
854	16	88	0.131095
855	16	49	0.134976
856	16	125	0.138343
857	16	154	0.146735
858	16	30	0.165567
859	16	138	0.176604
860	16	66	0.209427
861	16	28	0.300376
862	16	19	0.535303
863	17	260	0.0285831
864	17	74	0.0298541
865	17	243	0.0310535
866	17	168	0.0315754
867	17	127	0.0330049
868	17	161	0.0333148
869	17	286	0.0333148
870	17	212	0.0336336
871	17	291	0.0339618
872	17	191	0.0346479
873	17	190	0.0365636
874	17	132	0.0378777
875	17	160	0.0378777
876	17	54	0.0398726
877	17	303	0.0404226
878	17	96	0.040996
879	17	150	0.040996
880	17	174	0.040996
881	17	262	0.0415945
882	17	197	0.04222
883	17	118	0.0428746
884	17	261	0.0435607
885	17	83	0.0450377
886	17	395	0.0450377
887	17	107	0.0458349
888	17	103	0.0495074
889	17	198	0.0495074
890	17	62	0.0529256
891	17	82	0.0542326
892	17	86	0.0542326
893	17	152	0.0542326
894	17	149	0.0556415
895	17	195	0.0571662
896	17	40	0.0606339
897	17	53	0.0606339
898	17	170	0.062107
899	17	72	0.0626224
900	17	111	0.0685994
901	17	73	0.0707549
902	17	120	0.0731272
903	17	99	0.0776736
904	17	277	0.0786889
905	17	67	0.0808452
906	17	245	0.0857493
907	17	26	0.093352
908	17	42	0.102899
909	17	88	0.103944
910	17	89	0.109691
911	17	222	0.113633
912	17	29	0.114332
913	17	128	0.117647
914	17	25	0.118033
915	17	131	0.128499
916	17	43	0.130682
917	17	244	0.134535
918	17	30	0.140028
919	17	20	0.194184
920	17	32	0.207973
921	17	55	0.2111
922	17	39	0.221404
923	17	384	0.265684
924	17	41	0.271163
925	17	47	0.297044
926	17	33	0.332956
927	18	300	0.0165227
928	18	260	0.0193746
929	18	131	0.0217752
930	18	125	0.0247841
931	18	172	0.027027
932	18	305	0.0277885
933	18	76	0.030015
934	18	77	0.0310685
935	18	109	0.0310685
936	18	137	0.0316386
937	18	154	0.03505
938	18	179	0.0358748
939	18	171	0.0367607
940	18	204	0.0387492
941	18	267	0.0398726
942	18	98	0.0540541
943	18	79	0.0547997
944	18	383	0.0581238
945	18	401	0.0581238
946	18	170	0.0631474
947	18	75	0.0632772
948	18	147	0.0671156
949	18	188	0.0685591
950	18	192	0.0697486
951	18	91	0.0717496
952	18	394	0.0717496
953	18	122	0.0821995
954	18	94	0.0949158
955	18	391	0.0991363
956	18	180	0.102839
957	18	175	0.103562
958	18	377	0.103975
959	18	151	0.10515
960	18	28	0.107624
961	18	227	0.1199
962	18	78	0.131812
963	18	30	0.142374
964	18	62	0.143499
965	18	379	0.143499
966	18	385	0.154997
967	18	387	0.164399
968	18	381	0.193746
969	18	375	0.201347
970	18	80	0.222308
971	18	380	0.259938
972	18	64	0.309994
973	18	21	0.5608
974	19	300	0.0167506
975	19	74	0.0205152
976	19	50	0.0216982
977	19	24	0.0218844
978	19	90	0.0238095
979	19	89	0.0251259
980	19	166	0.0254164
981	19	25	0.0270369
982	19	60	0.0270369
983	19	67	0.0277778
984	19	110	0.0281718
985	19	32	0.0285831
986	19	52	0.031497
987	19	94	0.032075
988	19	47	0.0340207
989	19	22	0.0347524
990	19	68	0.0355335
991	19	45	0.0372678
992	19	249	0.038236
993	19	128	0.0404226
994	19	126	0.0445435
995	19	192	0.0471405
996	19	88	0.047619
997	19	30	0.0481125
998	19	231	0.0481125
999	19	20	0.0533761
1000	19	148	0.0580259
1001	19	170	0.0640184
1002	19	97	0.06415
1003	19	131	0.0662266
1004	19	103	0.0680414
1005	19	125	0.0753778
1006	19	260	0.0785674
1007	19	58	0.0898027
1008	19	109	0.0944911
1009	19	49	0.0980581
1010	19	247	0.102062
1011	19	129	0.105409
1012	19	154	0.1066
1013	19	66	0.121716
1014	19	138	0.1283
1015	19	393	0.138458
1016	19	28	0.181848
1017	20	115	0.016879
1018	20	268	0.0179029
1019	20	242	0.0194184
1020	20	168	0.0208469
1021	20	24	0.0210259
1022	20	78	0.021398
1023	20	192	0.0226455
1024	20	90	0.0228755
1025	20	314	0.0236096
1026	20	199	0.0250078
1027	20	263	0.0250078
1028	20	54	0.0263249
1029	20	172	0.0263249
1030	20	80	0.0270666
1031	20	221	0.0274618
1032	20	266	0.0274618
1033	20	113	0.0278747
1034	20	140	0.0278747
1035	20	153	0.0278747
1036	20	43	0.0287599
1037	20	112	0.0292353
1038	20	293	0.0292353
1039	20	52	0.0302614
1040	20	49	0.0314037
1041	20	196	0.0314037
1042	20	48	0.0320256
1043	20	247	0.032686
1044	20	68	0.0341394
1045	20	236	0.0341394
1046	20	165	0.0349428
1047	20	45	0.0358057
1048	20	152	0.0358057
1049	20	149	0.0367359
1050	20	260	0.0377426
1051	20	393	0.0380074
1052	20	74	0.0394208
1053	20	122	0.040032
1054	20	139	0.040032
1055	20	189	0.040032
1056	20	175	0.0403485
1057	20	243	0.0410046
1058	20	50	0.0416938
1059	20	286	0.0439906
1060	20	291	0.0448449
1061	20	111	0.0452911
1062	20	191	0.0457509
1063	20	120	0.0482805
1064	20	125	0.0482805
1065	20	190	0.0482805
1066	20	258	0.0488386
1067	20	132	0.0500156
1068	20	160	0.0500156
1069	20	100	0.0533761
1070	20	101	0.0533761
1071	20	96	0.0541332
1072	20	150	0.0541332
1073	20	118	0.0566139
1074	20	223	0.0566139
1075	20	245	0.0566139
1076	20	71	0.0584705
1077	20	386	0.0584705
1078	20	83	0.0594701
1079	20	269	0.0594701
1080	20	395	0.0594701
1081	20	109	0.0605228
1082	20	97	0.0616334
1083	20	127	0.065372
1084	20	161	0.0659859
1085	20	212	0.0666173
1086	20	28	0.0698857
1087	20	62	0.0698857
1088	20	379	0.0698857
1089	20	73	0.0700713
1090	20	82	0.0716115
1091	20	181	0.0716115
1092	20	104	0.0750234
1093	20	105	0.0750234
1094	20	222	0.0750234
1095	20	195	0.0754851
1096	20	303	0.0800641
1097	20	34	0.0826898
1098	20	55	0.0836242
1099	20	107	0.0907841
1100	20	166	0.0976773
1101	20	117	0.0980581
1102	20	198	0.0980581
1103	20	129	0.101274
1104	20	99	0.102564
1105	20	277	0.103905
1106	20	67	0.106752
1107	20	41	0.107417
1108	20	128	0.11651
1109	20	40	0.120096
1110	20	53	0.120096
1111	20	170	0.123014
1112	20	103	0.130744
1113	20	86	0.143223
1114	20	131	0.148466
1115	20	29	0.15097
1116	20	25	0.155857
1117	20	33	0.157019
1118	20	42	0.158519
1119	20	72	0.16538
1120	20	135	0.166945
1121	20	244	0.177646
1122	20	88	0.183004
1123	20	39	0.204647
1124	20	26	0.215717
1125	20	89	0.217262
1126	20	47	0.228802
1127	20	384	0.263117
1128	20	30	0.300463
1129	20	32	0.384465
1130	21	305	0.0360375
1131	21	147	0.0435194
1132	21	180	0.0444554
1133	21	179	0.0465242
1134	21	267	0.0517088
1135	21	170	0.0545951
1136	21	192	0.0603023
1137	21	98	0.0701
1138	21	79	0.0710669
1139	21	383	0.0753778
1140	21	401	0.0753778
1141	21	94	0.082061
1142	21	188	0.0889108
1143	21	151	0.0909091
1144	21	394	0.0930484
1145	21	227	0.0932956
1146	21	385	0.100504
1147	21	122	0.1066
1148	21	175	0.107443
1149	21	80	0.108112
1150	21	75	0.123091
1151	21	30	0.123091
1152	21	391	0.128565
1153	21	377	0.13484
1154	21	28	0.139573
1155	21	62	0.139573
1156	21	387	0.142134
1157	21	78	0.142451
1158	21	381	0.150756
1159	21	379	0.186097
1160	21	380	0.20226
1161	21	375	0.217597
1162	21	64	0.251259
1163	22	50	0.0271463
1164	22	99	0.033389
1165	22	66	0.0380693
1166	22	138	0.0401286
1167	22	49	0.040893
1168	22	302	0.0434783
1169	22	28	0.0455016
1170	22	406	0.0478365
1171	22	110	0.0704907
1172	22	215	0.0834058
1173	22	130	0.0932505
1174	22	219	0.136505
1175	22	108	0.145989
1176	22	369	0.157174
1177	22	162	0.287019
1178	22	146	0.40893
1179	22	133	0.478261
1180	23	276	0.0285831
1181	23	313	0.0333333
1182	23	178	0.0358057
1183	23	189	0.0360844
1184	23	243	0.0369611
1185	23	286	0.0396526
1186	23	212	0.040032
1187	23	228	0.040032
1188	23	281	0.0408248
1189	23	88	0.0412393
1190	23	181	0.0430331
1191	23	166	0.0440225
1192	23	237	0.0445435
1193	23	104	0.0450835
1194	23	132	0.0450835
1195	23	222	0.0450835
1196	23	304	0.0456435
1197	23	172	0.0474579
1198	23	102	0.0495074
1199	23	221	0.0495074
1200	23	118	0.051031
1201	23	245	0.051031
1202	23	371	0.0545545
1203	23	155	0.057735
1204	23	149	0.0662266
1205	23	167	0.0680414
1206	23	310	0.0721688
1207	23	34	0.0745356
1208	23	44	0.235702
1209	23	57	0.57735
1210	24	300	0.0131968
1211	24	115	0.0138409
1212	24	268	0.0146805
1213	24	393	0.0155832
1214	24	74	0.0161627
1215	24	170	0.0168121
1216	24	294	0.0187581
1217	24	231	0.0189525
1218	24	369	0.0197952
1219	24	104	0.0205066
1220	24	160	0.0205066
1221	24	99	0.0210259
1222	24	54	0.0215866
1223	24	98	0.0215866
1224	24	172	0.0215866
1225	24	305	0.0221948
1226	24	32	0.0225189
1227	24	113	0.0228575
1228	24	140	0.0228575
1229	24	118	0.0232119
1230	24	39	0.0239732
1231	24	26	0.0252699
1232	24	196	0.0257513
1233	24	48	0.0262613
1234	24	198	0.0268028
1235	24	201	0.0268028
1236	24	210	0.0268028
1237	24	188	0.0273793
1238	24	28	0.0286534
1239	24	86	0.029361
1240	24	392	0.0301238
1241	24	406	0.0301238
1242	24	204	0.0309492
1243	24	242	0.0318465
1244	24	57	0.0328266
1245	24	189	0.0328266
1246	24	192	0.0371391
1247	24	73	0.038306
1248	24	120	0.0395904
1249	24	307	0.0420517
1250	24	124	0.0471667
1251	24	71	0.0479463
1252	24	76	0.0479463
1253	24	106	0.0496292
1254	24	107	0.0496292
1255	24	168	0.0512839
1256	24	155	0.0525226
1257	24	254	0.0559893
1258	24	45	0.058722
1259	24	233	0.058722
1260	24	29	0.0618984
1261	24	167	0.0618984
1262	24	267	0.063693
1263	24	40	0.0656532
1264	24	365	0.0656532
1265	24	145	0.0678064
1266	24	136	0.0744438
1267	24	97	0.0758098
1268	24	206	0.0804084
1269	24	58	0.0943333
1270	24	386	0.0958927
1271	24	51	0.0984798
1272	24	87	0.10171
1273	24	89	0.118771
1274	24	102	0.135113
1275	24	382	0.1415
1276	24	84	0.160817
1277	24	56	0.165479
1278	24	66	0.167812
1279	24	90	0.168823
1280	24	25	0.170406
1281	24	52	0.173702
1282	24	38	0.177559
1283	24	27	0.180216
1284	24	37	0.186852
1285	24	63	0.291343
1286	24	50	0.427366
1287	25	268	0.0181369
1288	25	260	0.019118
1289	25	393	0.0192521
1290	25	189	0.0202777
1291	25	175	0.020438
1292	25	78	0.0216777
1293	25	161	0.0222828
1294	25	286	0.0222828
1295	25	212	0.0224961
1296	25	291	0.0227155
1297	25	111	0.0229416
1298	25	314	0.0239182
1299	25	125	0.0244558
1300	25	190	0.0244558
1301	25	258	0.0247385
1302	25	105	0.0253347
1303	25	160	0.0253347
1304	25	129	0.0256495
1305	25	295	0.026669
1306	25	303	0.0270369
1307	25	80	0.0274204
1308	25	150	0.0274204
1309	25	102	0.0278207
1310	25	153	0.0282391
1311	25	71	0.0296174
1312	25	386	0.0296174
1313	25	83	0.0301238
1314	25	395	0.0301238
1315	25	106	0.030657
1316	25	107	0.030657
1317	25	109	0.030657
1318	25	193	0.030657
1319	25	49	0.0318142
1320	25	164	0.0318142
1321	25	48	0.0324443
1322	25	103	0.0331133
1323	25	198	0.0331133
1324	25	135	0.0338255
1325	25	230	0.0338255
1326	25	68	0.0345857
1327	25	177	0.0345857
1328	25	152	0.0362738
1329	25	149	0.0372161
1330	25	392	0.0372161
1331	25	128	0.0393445
1332	25	74	0.0399362
1333	25	40	0.0405554
1334	25	53	0.0405554
1335	25	70	0.0405554
1336	25	139	0.0405554
1337	25	34	0.0418854
1338	25	72	0.0418854
1339	25	131	0.0429735
1340	25	63	0.0449921
1341	25	90	0.046349
1342	25	73	0.0473249
1343	25	89	0.0489116
1344	25	120	0.0489116
1345	25	222	0.0506695
1346	25	37	0.0512989
1347	25	99	0.0519524
1348	25	277	0.0526316
1349	25	55	0.0564782
1350	25	43	0.0582717
1351	25	269	0.0602475
1352	25	97	0.0624391
1353	25	127	0.0662266
1354	25	42	0.0688247
1355	25	191	0.0695235
1356	25	30	0.0702439
1357	25	28	0.0707992
1358	25	62	0.0707992
1359	25	379	0.0707992
1360	25	41	0.0725476
1361	25	82	0.0725476
1362	25	29	0.0764719
1363	25	195	0.0764719
1364	25	67	0.0811107
1365	25	170	0.0830813
1366	25	32	0.0834622
1367	25	118	0.0860309
1368	25	382	0.0874075
1369	25	244	0.0899843
1370	25	52	0.0919709
1371	25	168	0.105597
1372	25	86	0.108821
1373	25	245	0.114708
1374	25	88	0.115872
1375	25	112	0.11847
1376	25	166	0.123693
1377	25	132	0.177343
1378	25	243	0.186933
1379	25	50	0.190075
1380	25	39	0.207322
1381	25	384	0.207322
1382	25	47	0.231793
1383	25	33	0.318142
1384	25	26	0.437073
1385	26	260	0.0226805
1386	26	175	0.0242464
1387	26	50	0.0250549
1388	26	286	0.0264351
1389	26	212	0.026688
1390	26	291	0.0269484
1391	26	111	0.0272166
1392	26	192	0.0272166
1393	26	90	0.0274929
1394	26	314	0.0283752
1395	26	181	0.0286888
1396	26	125	0.0290129
1397	26	190	0.0290129
1398	26	27	0.0293484
1399	26	160	0.0300557
1400	26	222	0.0300557
1401	26	263	0.0300557
1402	26	277	0.0312195
1403	26	54	0.0316386
1404	26	295	0.0316386
1405	26	80	0.03253
1406	26	153	0.0335013
1407	26	118	0.0340207
1408	26	275	0.0345651
1409	26	71	0.0351364
1410	26	109	0.0363696
1411	26	193	0.0363696
1412	26	398	0.037037
1413	26	49	0.0377426
1414	26	117	0.0392837
1415	26	198	0.0392837
1416	26	68	0.0410305
1417	26	123	0.0410305
1418	26	62	0.0419961
1419	26	41	0.0430331
1420	26	268	0.0430331
1421	26	149	0.0441511
1422	26	393	0.0456792
1423	26	128	0.046676
1424	26	74	0.0473779
1425	26	51	0.0481125
1426	26	57	0.0481125
1427	26	122	0.0481125
1428	26	72	0.0496904
1429	26	161	0.0528701
1430	26	225	0.0555556
1431	26	258	0.0586967
1432	26	100	0.06415
1433	26	101	0.06415
1434	26	303	0.06415
1435	26	96	0.06506
1436	26	150	0.06506
1437	26	55	0.0670025
1438	26	386	0.0702728
1439	26	83	0.0714742
1440	26	395	0.0714742
1441	26	107	0.0727393
1442	26	48	0.07698
1443	26	127	0.0785674
1444	26	103	0.0785674
1445	26	42	0.0816497
1446	26	191	0.0824786
1447	26	152	0.0860663
1448	26	166	0.0880451
1449	26	105	0.090167
1450	26	195	0.0907218
1451	26	129	0.0912871
1452	26	40	0.096225
1453	26	53	0.096225
1454	26	139	0.096225
1455	26	168	0.100219
1456	26	131	0.101963
1457	26	245	0.102062
1458	26	112	0.105409
1459	26	244	0.106752
1460	26	269	0.107211
1461	26	73	0.112287
1462	26	120	0.116052
1463	26	135	0.120386
1464	26	170	0.123204
1465	26	99	0.123267
1466	26	28	0.125988
1467	26	379	0.125988
1468	26	67	0.1283
1469	26	82	0.129099
1470	26	86	0.129099
1471	26	32	0.13202
1472	26	43	0.13826
1473	26	34	0.149071
1474	26	30	0.166667
1475	26	243	0.172485
1476	26	89	0.174078
1477	26	29	0.181444
1478	26	88	0.19245
1479	26	132	0.21039
1480	26	47	0.235702
1481	26	39	0.245955
1482	26	384	0.245955
1483	26	33	0.377426
1484	27	168	0.0198536
1485	27	192	0.0215666
1486	27	73	0.0222442
1487	27	37	0.0241121
1488	27	99	0.0244193
1489	27	172	0.0250706
1490	27	32	0.0261533
1491	27	58	0.0273896
1492	27	39	0.0278423
1493	27	97	0.0293484
1494	27	48	0.0304997
1495	27	198	0.0311286
1496	27	206	0.0311286
1497	27	254	0.0325128
1498	27	233	0.0340997
1499	27	29	0.0359443
1500	27	167	0.0359443
1501	27	267	0.0369863
1502	27	40	0.0381246
1503	27	51	0.0381246
1504	27	57	0.0381246
1505	27	145	0.039375
1506	27	120	0.04598
1507	27	307	0.0488386
1508	27	38	0.0515539
1509	27	66	0.0556846
1510	27	386	0.0556846
1511	27	52	0.057639
1512	27	107	0.057639
1513	27	136	0.057639
1514	27	56	0.0640622
1515	27	89	0.0689701
1516	27	102	0.0784599
1517	27	87	0.0787499
1518	27	50	0.0794145
1519	27	124	0.0821687
1520	27	382	0.0821687
1521	27	63	0.084591
1522	27	90	0.087142
1523	27	84	0.124515
1524	28	300	0.0219317
1525	28	268	0.0243975
1526	28	242	0.0264628
1527	28	74	0.0268608
1528	28	355	0.0281718
1529	28	161	0.0299745
1530	28	90	0.031174
1531	28	73	0.0318304
1532	28	181	0.03253
1533	28	369	0.0328976
1534	28	258	0.0332779
1535	28	263	0.0340799
1536	28	60	0.0353996
1537	28	54	0.0358748
1538	28	172	0.0358748
1539	28	67	0.0363696
1540	28	303	0.0363696
1541	28	110	0.0368856
1542	28	150	0.0368856
1543	28	305	0.0368856
1544	28	32	0.0374241
1545	28	102	0.0374241
1546	28	55	0.0379869
1547	28	43	0.0391931
1548	28	275	0.0391931
1549	28	382	0.0391931
1550	28	39	0.039841
1551	28	71	0.039841
1552	28	83	0.040522
1553	28	395	0.040522
1554	28	107	0.0412393
1555	28	137	0.0419961
1556	28	398	0.0419961
1557	28	33	0.042796
1558	28	48	0.0436436
1559	28	117	0.0445435
1560	28	147	0.0445435
1561	28	180	0.0455016
1562	28	230	0.0455016
1563	28	123	0.0465242
1564	28	254	0.0465242
1565	28	179	0.047619
1566	28	82	0.048795
1567	28	152	0.048795
1568	28	233	0.048795
1569	28	249	0.0500626
1570	28	406	0.0500626
1571	28	29	0.0514344
1572	28	195	0.0514344
1573	28	260	0.0514344
1574	28	267	0.0529256
1575	28	40	0.0545545
1576	28	53	0.0545545
1577	28	139	0.0545545
1578	28	50	0.0568191
1579	28	126	0.0583212
1580	28	127	0.0593914
1581	28	244	0.0605228
1582	28	225	0.0629941
1583	28	231	0.0629941
1584	28	227	0.0636607
1585	28	120	0.0657952
1586	28	96	0.0737711
1587	28	148	0.0759737
1588	28	383	0.0771517
1589	28	401	0.0771517
1590	28	384	0.0796819
1591	28	386	0.0796819
1592	28	269	0.0810441
1593	28	75	0.0839921
1594	28	49	0.0855921
1595	28	196	0.0855921
1596	28	78	0.0874818
1597	28	63	0.0907841
1598	28	135	0.0910032
1599	28	188	0.0910032
1600	28	151	0.0930484
1601	28	154	0.0930484
1602	28	88	0.093522
1603	28	394	0.0952381
1604	28	86	0.09759
1605	28	89	0.0986928
1606	28	105	0.10224
1607	28	98	0.107624
1608	28	34	0.112687
1609	28	131	0.115615
1610	28	58	0.117579
1611	28	66	0.119523
1612	28	94	0.125988
1613	28	97	0.125988
1614	28	393	0.129488
1615	28	125	0.13159
1616	28	391	0.13159
1617	28	247	0.133631
1618	28	129	0.138013
1619	28	377	0.138013
1620	28	99	0.139771
1621	28	79	0.145479
1622	28	100	0.145479
1623	28	101	0.145479
1624	28	387	0.145479
1625	28	64	0.154303
1626	28	381	0.154303
1627	28	385	0.154303
1628	28	122	0.163663
1629	28	109	0.164957
1630	28	170	0.16764
1631	28	138	0.167984
1632	28	80	0.184428
1633	28	192	0.185164
1634	28	175	0.19245
1635	28	380	0.20702
1636	28	30	0.220479
1637	28	375	0.222718
1638	28	62	0.285714
1639	28	379	0.428571
1640	29	116	0.0247083
1641	29	74	0.0290129
1642	29	189	0.0294628
1643	29	50	0.0306858
1644	29	320	0.0312195
1645	29	127	0.032075
1646	29	176	0.0323762
1647	29	286	0.0323762
1648	29	184	0.0330049
1649	29	291	0.0330049
1650	29	111	0.0333333
1651	29	90	0.0336718
1652	29	191	0.0336718
1653	29	166	0.0359443
1654	29	308	0.0363696
1655	29	160	0.0368105
1656	29	54	0.0387492
1657	29	295	0.0387492
1658	29	221	0.0404226
1659	29	113	0.0410305
1660	29	140	0.0410305
1661	29	153	0.0410305
1662	29	211	0.0410305
1663	29	273	0.0410305
1664	29	61	0.0416667
1665	29	118	0.0416667
1666	29	223	0.0416667
1667	29	245	0.0416667
1668	29	275	0.0423334
1669	29	112	0.0430331
1670	29	52	0.0445435
1671	29	398	0.0453609
1672	29	48	0.0471405
1673	29	103	0.0481125
1674	29	210	0.0481125
1675	29	241	0.0502519
1676	29	62	0.0514344
1677	29	379	0.0514344
1678	29	268	0.0527046
1679	29	389	0.0527046
1680	29	85	0.0540738
1681	29	149	0.0540738
1682	29	195	0.0555556
1683	29	157	0.0571662
1684	29	57	0.0589256
1685	29	170	0.0603572
1686	29	131	0.0624391
1687	29	192	0.0666667
1688	29	30	0.0680414
1689	29	225	0.0680414
1690	29	156	0.0710669
1691	29	388	0.0710669
1692	29	258	0.0718885
1693	29	222	0.073621
1694	29	263	0.073621
1695	29	277	0.0764719
1696	29	67	0.0785674
1697	29	240	0.0785674
1698	29	96	0.0796819
1699	29	150	0.0796819
1700	29	395	0.0875376
1701	29	243	0.0905357
1702	29	47	0.096225
1703	29	117	0.096225
1704	29	198	0.096225
1705	29	42	0.1
1706	29	123	0.100504
1707	29	41	0.105409
1708	29	82	0.105409
1709	29	152	0.105409
1710	29	89	0.1066
1711	29	132	0.110432
1712	29	70	0.117851
1713	29	303	0.117851
1714	29	32	0.121268
1715	29	72	0.121716
1716	29	168	0.122743
1717	29	55	0.123091
1718	29	43	0.127
1719	29	161	0.129505
1720	29	83	0.131306
1721	29	33	0.138675
1722	29	104	0.147242
1723	29	99	0.15097
1724	29	88	0.168359
1725	29	39	0.172133
1726	29	384	0.172133
1727	29	40	0.176777
1728	29	53	0.176777
1729	29	107	0.178174
1730	29	105	0.184053
1731	29	86	0.210819
1732	29	120	0.213201
1733	29	71	0.215166
1734	29	244	0.261488
1735	29	51	0.294628
1736	29	73	0.378188
1737	30	300	0.0145065
1738	30	268	0.0161374
1739	30	242	0.0175035
1740	30	178	0.0179029
1741	30	50	0.0187912
1742	30	286	0.0198263
1743	30	291	0.0202113
1744	30	191	0.0206197
1745	30	258	0.0220113
1746	30	160	0.0225417
1747	30	263	0.0225417
1748	30	277	0.0234146
1749	30	174	0.0243975
1750	30	266	0.0247537
1751	30	113	0.0251259
1752	30	245	0.0255155
1753	30	43	0.0259238
1754	30	275	0.0259238
1755	30	107	0.0272772
1756	30	398	0.0277778
1757	30	48	0.0288675
1758	30	319	0.0288675
1759	30	198	0.0294628
1760	30	247	0.0294628
1761	30	115	0.030429
1762	30	123	0.0307729
1763	30	154	0.0307729
1764	30	236	0.0307729
1765	30	165	0.031497
1766	30	195	0.0340207
1767	30	204	0.0340207
1768	30	393	0.0342594
1769	30	267	0.035007
1770	30	139	0.0360844
1771	30	72	0.0372678
1772	30	232	0.0385758
1773	30	111	0.0408248
1774	30	225	0.0416667
1775	30	314	0.0425628
1776	30	190	0.0435194
1777	30	388	0.0435194
1778	30	132	0.0450835
1779	30	101	0.0481125
1780	30	303	0.0481125
1781	30	150	0.048795
1782	30	401	0.051031
1783	30	260	0.051031
1784	30	71	0.0527046
1785	30	76	0.0527046
1786	30	386	0.0527046
1787	30	83	0.0536056
1788	30	196	0.0566139
1789	30	117	0.0589256
1790	30	147	0.0589256
1791	30	161	0.0594789
1792	30	212	0.0600481
1793	30	180	0.0601929
1794	30	68	0.0615457
1795	30	179	0.0629941
1796	30	394	0.0629941
1797	30	82	0.0645497
1798	30	152	0.0645497
1799	30	181	0.0645497
1800	30	125	0.0652791
1801	30	105	0.0676252
1802	30	222	0.0676252
1803	30	74	0.0710669
1804	30	40	0.0721688
1805	30	53	0.0721688
1806	30	34	0.0745356
1807	30	244	0.0800641
1808	30	269	0.0804084
1809	30	395	0.0804084
1810	30	109	0.0818317
1811	30	33	0.0849208
1812	30	120	0.0870388
1813	30	129	0.0912871
1814	30	91	0.0944911
1815	30	98	0.0949158
1816	30	79	0.096225
1817	30	100	0.096225
1818	30	41	0.0968246
1819	30	86	0.0968246
1820	30	96	0.09759
1821	30	127	0.0982093
1822	30	55	0.100504
1823	30	42	0.102062
1824	30	192	0.102062
1825	30	383	0.102062
1826	30	128	0.105021
1827	30	73	0.105269
1828	30	227	0.105269
1829	30	75	0.111111
1830	30	103	0.117851
1831	30	54	0.118645
1832	30	135	0.120386
1833	30	151	0.123091
1834	30	170	0.129364
1835	30	391	0.130558
1836	30	131	0.133826
1837	30	77	0.136386
1838	30	377	0.136931
1839	30	122	0.144338
1840	30	47	0.147314
1841	30	375	0.147314
1842	30	171	0.161374
1843	30	99	0.161788
1844	30	88	0.164957
1845	30	67	0.168394
1846	30	188	0.180579
1847	30	39	0.184466
1848	30	387	0.19245
1849	30	78	0.192879
1850	30	94	0.194444
1851	30	175	0.200033
1852	30	385	0.204124
1853	30	384	0.210819
1854	30	64	0.238145
1855	30	80	0.268373
1856	30	89	0.282876
1857	30	62	0.283473
1858	30	381	0.306186
1859	30	379	0.31497
1860	30	380	0.319505
1861	30	32	0.371305
1862	31	59	0.0207079
1863	31	81	0.0246707
1864	31	35	0.0286417
1865	31	46	0.0414158
1866	31	92	0.0793052
1867	31	134	0.0841158
1868	31	173	0.087224
1869	31	69	0.128489
1870	32	268	0.0191741
1871	32	242	0.0207973
1872	32	168	0.0223272
1873	32	286	0.0235571
1874	32	291	0.0240146
1875	32	90	0.0244998
1876	32	227	0.0250156
1877	32	258	0.0261533
1878	32	105	0.0267836
1879	32	160	0.0267836
1880	32	263	0.0267836
1881	32	129	0.0271163
1882	32	277	0.0278207
1883	32	150	0.0289886
1884	32	174	0.0289886
1885	32	221	0.0294118
1886	32	266	0.0294118
1887	32	113	0.0298541
1888	32	140	0.0298541
1889	32	153	0.0298541
1890	32	245	0.030317
1891	32	43	0.0308021
1892	32	112	0.0313112
1893	32	293	0.0313112
1894	32	224	0.0318465
1895	32	269	0.0318465
1896	32	395	0.0318465
1897	32	109	0.0324102
1898	32	75	0.0330049
1899	32	49	0.0336336
1900	32	247	0.035007
1901	32	375	0.035007
1902	32	135	0.0357599
1903	32	151	0.0365636
1904	32	236	0.0365636
1905	32	165	0.0374241
1906	32	149	0.0393445
1907	32	195	0.0404226
1908	32	260	0.0404226
1909	32	385	0.0404226
1910	32	57	0.0428746
1911	32	122	0.0428746
1912	32	189	0.0428746
1913	32	170	0.0439163
1914	32	243	0.0439163
1915	32	161	0.0471143
1916	32	212	0.0475651
1917	32	111	0.0485071
1918	32	192	0.0485071
1919	32	191	0.0489996
1920	32	314	0.0505722
1921	32	181	0.051131
1922	32	125	0.0517088
1923	32	190	0.0517088
1924	32	388	0.0517088
1925	32	391	0.0517088
1926	32	132	0.0535672
1927	32	222	0.0535672
1928	32	115	0.0542326
1929	32	377	0.0542326
1930	32	380	0.0542326
1931	32	98	0.0563884
1932	32	79	0.0571662
1933	32	303	0.0571662
1934	32	80	0.0579771
1935	32	223	0.0606339
1936	32	71	0.0626224
1937	32	83	0.063693
1938	32	107	0.0648204
1939	32	196	0.0672673
1940	32	48	0.0685994
1941	32	78	0.0687524
1942	32	117	0.070014
1943	32	198	0.070014
1944	32	68	0.0731272
1945	32	379	0.0748481
1946	32	82	0.0766965
1947	32	86	0.0766965
1948	32	166	0.0784599
1949	32	104	0.0803507
1950	32	64	0.0808452
1951	32	74	0.0844401
1952	32	54	0.0845826
1953	32	40	0.0857493
1954	32	51	0.0857493
1955	32	175	0.0864272
1956	32	96	0.0869657
1957	32	55	0.0895622
1958	32	127	0.093352
1959	32	94	0.0990148
1960	32	120	0.103418
1961	32	62	0.112272
1962	32	41	0.115045
1963	32	152	0.115045
1964	32	381	0.121268
1965	32	73	0.125078
1966	32	53	0.128624
1967	32	72	0.132842
1968	32	103	0.140028
1969	32	244	0.142695
1970	32	88	0.146999
1971	32	131	0.159009
1972	32	128	0.166378
1973	32	33	0.168168
1974	32	99	0.192232
1975	32	42	0.194029
1976	32	384	0.219179
1977	32	67	0.228665
1978	32	89	0.232689
1979	32	47	0.280056
1980	32	39	0.375735
1981	33	268	0.0219265
1982	33	260	0.0231125
1983	33	74	0.0241402
1984	33	355	0.0253185
1985	33	50	0.0255321
1986	33	232	0.0262071
1987	33	161	0.0269386
1988	33	286	0.0269386
1989	33	212	0.0271964
1990	33	291	0.0274618
1991	33	314	0.0289157
1992	33	160	0.0306282
1993	33	303	0.032686
1994	33	150	0.0331497
1995	33	174	0.0331497
1996	33	221	0.0336336
1997	33	262	0.0336336
1998	33	140	0.0341394
[truncated: 10,849 more rows]

## Sheet: RC-SC nodes
node-id	CODE	Cluster
60	co_auth	5
58	co_auth	5
53	co_auth	5
55	co_auth	5
61	co_auth	5
35	co_auth	2
50	RC	2
56	RC	5
30	RC	2
54	RC	2
45	RC	2
38	RC	2
31	RC	2
46	RC	2
36	RC	2
43	RC	2
34	RC	2
32	RC	2
47	RC	2
33	RC	2
49	RC	2
39	RC	2
40	RC	2
42	RC	2
41	RC	2
44	RC	2
59	RC	5
51	RC	2
57	RC	5
52	RC	2
202	SC1	5
170	SC1	3
111	SC1	4
158	SC1	7
140	SC1	3
181	SC1	5
37	SC1	3
161	SC1	5
132	SC1	5
65	SC1	4
214	SC1	5
199	SC1	5
153	SC1	5
82	SC1	3
163	SC1	6
182	SC1	3
221	SC1	5
216	SC1	5
156	SC1	3
70	SC1	3
159	SC1	3
88	SC1	3
173	SC1	3
73	SC1	3
68	SC1	3
171	SC1	3
92	SC1	3
123	SC1	3
106	SC1	3
100	SC1	3
99	SC1	3
101	SC1	3
141	SC1	5
78	SC1	4
74	SC1	7
190	SC1	5
201	SC1	3
191	SC1	10
206	SC1	5
94	SC1	16
107	SC1	4
84	SC1	4
75	SC1	4
87	SC1	4
105	SC1	7
193	SC1	5
218	SC1	5
134	SC1	17
109	SC1	17
128	SC1	6
76	SC1	12
208	SC1	10
213	SC1	10
130	SC1	3
179	SC1	3
194	SC1	5
175	SC1	5
195	SC1	5
183	SC1	10
215	SC1	5
145	SC1	16
186	SC1	16
178	SC1	13
66	SC1	7
77	SC1	4
212	SC1	5
220	SC1	5
114	SC1	16
129	SC1	6
113	SC1	3
62	SC1	12
180	SC1	12
219	SC1	12
197	SC1	12
210	SC1	12
192	SC1	12
126	SC1	12
63	SC1	4
162	SC1	15
144	SC1	8
86	SC1	9
149	SC1	8
160	SC1	10
89	SC1	8
147	SC1	8
151	SC1	8
118	SC1	15
116	SC1	4
168	SC1	8
167	SC1	8
133	SC1	8
119	SC1	4
93	SC1	4
95	SC1	4
110	SC1	4
174	SC1	6
96	SC1	4
98	SC1	4
104	SC1	4
80	SC1	4
90	SC1	4
81	SC1	4
79	SC1	4
64	SC1	4
72	SC1	4
146	SC1	13
176	SC1	8
127	SC1	8
177	SC1	13
83	SC1	7
97	SC1	9
189	SC1	10
117	SC1	9
166	SC1	9
137	SC1	8
169	SC1	7
188	SC1	13
91	SC1	8
187	SC1	10
155	SC1	10
102	SC1	7
157	SC1	9
124	SC1	8
207	SC1	10
150	SC1	15
125	SC1	11
165	SC1	10
164	SC1	13
67	SC1	3
69	SC1	16
185	SC1	12
204	SC1	12
203	SC1	12
115	SC1	16
71	SC1	16
122	SC1	16
131	SC1	13
148	SC1	13
112	SC1	11
209	SC1	10
196	SC1	10
198	SC1	10
103	SC1	15
139	SC1	15
121	SC1	9
136	SC1	9
142	SC1	5
184	SC1	13
108	SC1	6
135	SC1	6
85	SC1	8
154	SC1	8
172	SC1	10
143	SC1	16
152	SC1	16
138	SC1	6
217	SC1	12
205	SC1	5
0	SC2	0
18	SC2	0
14	SC2	0
11	SC2	0
15	SC2	0
6	SC2	0
4	SC2	0
1	SC2	0
13	SC2	0
3	SC2	0
8	SC2	0
10	SC2	0
7	SC2	0
2	SC2	0
27	SC2	0
28	SC2	0
25	SC2	0
26	SC2	0
21	SC2	0
5	SC2	1
16	SC2	1
23	SC2	1
24	SC2	1
22	SC2	1
9	SC2	14
29	SC2	14
20	SC2	14
19	SC2	14
12	SC2	14
17	SC2	0

## Sheet: RC-SC links
Link-id	node-1-id	node2-id	Similarity
0	0	18	0.0306282
1	0	14	0.0352235
2	0	11	0.0418121
3	0	15	0.0584705
4	0	6	0.104006
5	0	4	0.281788
6	1	14	0.0283981
7	1	11	0.06742
8	1	4	0.0851943
9	1	13	0.0968246
10	1	3	0.167542
11	1	8	0.172133
12	1	10	0.188562
13	1	7	0.357813
14	1	2	0.474342
15	2	14	0.0513158
16	2	11	0.0609145
17	2	4	0.0769737
18	2	13	0.116642
19	2	8	0.136083
20	2	3	0.189219
21	2	10	0.234255
22	2	7	0.298419
23	3	15	0.019745
24	3	18	0.0206857
25	3	27	0.0230571
26	3	6	0.0234146
27	3	4	0.0237893
28	3	28	0.0259762
29	3	25	0.0276184
30	3	11	0.0282391
31	3	26	0.0353996
32	3	13	0.0540738
33	3	10	0.0789799
34	3	21	0.16571
35	3	7	0.230571
36	3	14	0.237893
37	3	8	0.360492
38	4	8	0.0244412
39	4	18	0.0280496
40	4	6	0.03175
41	4	14	0.0322581
42	4	11	0.038292
43	4	26	0.0480015
44	4	15	0.053548
45	4	27	0.0625305
46	4	25	0.0749006
47	4	7	0.0937958
48	5	60	0.0206197
49	5	202	0.0217855
50	5	16	0.0304572
51	5	170	0.0319438
52	5	111	0.0378438
53	5	35	0.0381802
54	5	58	0.0638877
55	5	23	0.205263
56	5	24	0.218218
57	5	22	0.241473
58	6	50	0.0226339
59	6	11	0.0376889
60	6	26	0.0472456
61	6	15	0.0527046
62	6	27	0.0615457
63	6	14	0.0635001
64	6	28	0.0693375
65	6	25	0.073721
66	6	18	0.220863
67	7	21	0.0362977
68	7	11	0.0371135
69	7	10	0.0778499
70	7	14	0.0937958
71	7	13	0.1066
72	7	8	0.23689
73	8	13	0.0555556
74	8	21	0.0567504
75	8	10	0.0608581
76	8	11	0.0870388
77	8	14	0.122206
78	9	27	0.0502519
79	9	25	0.0601929
80	9	29	0.0662266
81	9	20	0.148522
82	9	19	0.180579
83	9	12	0.222222
84	10	21	0.155417
85	10	14	0.240966
86	10	11	0.349603
87	10	13	0.486864
88	11	15	0.0317821
89	11	18	0.0332964
90	11	21	0.0889108
91	11	14	0.344628
92	11	13	0.391675
93	12	29	0.176604
94	12	20	0.19803
95	12	19	0.200643
96	13	21	0.127688
97	13	14	0.256632
98	14	27	0.0312653
99	14	28	0.0352235
100	14	25	0.0374503
101	14	26	0.0480015
102	14	15	0.053548
103	14	18	0.0560993
104	14	21	0.524304
105	15	20	0.0255655
106	15	25	0.0310835
107	15	18	0.046562
108	15	27	0.0518999
109	15	28	0.0584705
110	15	26	0.119523
111	16	111	0.0282391
112	16	60	0.0307729
113	16	202	0.0325128
114	16	170	0.0476731
115	17	18	0.0271864
116	18	158	0.0276079
117	18	25	0.0325645
118	18	26	0.0417392
119	18	27	0.0543727
120	18	28	0.0612564
121	19	29	0.095673
122	19	20	0.321839
123	20	29	0.157378
124	22	35	0.0225877
125	22	23	0.27323
126	22	24	0.479512
127	23	35	0.0240008
128	23	24	0.195965
129	24	35	0.0291606
130	24	56	0.0368856
131	25	60	0.0300965
132	25	28	0.122679
133	25	26	0.167183
134	25	27	0.362977
135	26	28	0.209657
136	26	27	0.232621
137	27	28	0.170697
138	30	53	0.019118
139	30	202	0.0201989
140	30	54	0.0227155
141	30	45	0.0274695
142	30	140	0.0289037
143	30	181	0.0289037
144	30	170	0.0296174
145	30	38	0.0312195
146	30	50	0.0339178
147	30	31	0.03572
148	30	46	0.0363877
149	30	36	0.0429735
150	30	43	0.0461143
151	30	34	0.0504647
152	30	32	0.0508767
153	30	47	0.0519524
154	30	33	0.0579609
155	30	49	0.0579609
156	30	39	0.0620572
157	30	40	0.0749269
158	30	42	0.0841079
159	30	41	0.0877193
160	30	35	0.106199
161	30	44	0.130431
162	31	50	0.0172645
163	31	35	0.0180187
164	31	60	0.0194625
165	31	202	0.0205629
166	31	59	0.0208063
167	31	56	0.0227921
168	31	58	0.0301511
169	31	170	0.0301511
170	31	38	0.0317821
171	31	44	0.0331953
172	31	41	0.03572
173	31	40	0.0381385
174	31	36	0.0437479
175	31	33	0.0590053
176	31	39	0.0631754
177	31	34	0.0684988
178	31	32	0.069058
179	31	49	0.0786737
180	31	47	0.0793329
181	31	51	0.0862439
182	31	43	0.117363
183	31	42	0.171247
184	31	45	0.181769
185	31	46	0.203739
186	32	45	0.0132768
187	32	53	0.0184805
188	32	202	0.0195254
189	32	36	0.0207703
190	32	37	0.0216422
191	32	54	0.0219581
192	32	38	0.0301786
193	32	34	0.0325214
194	32	50	0.0491803
195	32	47	0.0502202
196	32	46	0.0527617
197	32	33	0.0560283
198	32	43	0.0668651
199	32	35	0.0855482
200	32	44	0.0945615
201	32	41	0.101753
202	32	40	0.108643
203	32	49	0.130733
204	32	42	0.162607
205	32	39	0.19996
206	33	38	0.0171904
207	33	55	0.0193203
208	33	46	0.0200361
209	33	60	0.0210538
210	33	43	0.0253918
211	33	47	0.0286065
212	33	44	0.0359095
213	33	42	0.0370497
214	33	50	0.0373522
215	33	57	0.0408504
216	33	37	0.0493114
217	33	54	0.0500313
218	33	51	0.062197
219	33	53	0.0631614
220	33	49	0.0638298
221	33	39	0.0683409
222	33	36	0.0709873
223	33	41	0.0772812
224	33	40	0.0825137
225	33	45	0.090753
226	33	35	0.136444
227	33	34	0.314923
228	34	38	0.0149671
229	34	44	0.0156326
230	34	55	0.0168216
231	34	46	0.0174448
232	34	60	0.0183309
233	34	59	0.0195965
234	34	54	0.0217803
235	34	43	0.0221079
236	34	47	0.0249068
237	34	42	0.0322581
238	34	50	0.0325214
239	34	41	0.0336432
240	34	40	0.0359211
241	34	53	0.0366618
242	34	49	0.0370497
243	34	39	0.0396682
244	34	57	0.0533507
245	34	36	0.0618064
246	34	35	0.0678844
247	34	51	0.135383
248	34	45	0.158032
249	35	38	0.0157485
250	35	46	0.0183556
251	35	57	0.018712
252	35	37	0.0225877
253	35	56	0.0225877
254	35	43	0.0232621
255	35	161	0.0248146
256	35	52	0.0257172
257	35	47	0.0262071
258	35	132	0.0284901
259	35	42	0.0339422
260	35	50	0.0342193
261	35	60	0.0385758
262	35	45	0.0415705
263	35	39	0.0417392
264	35	55	0.0530994
265	35	36	0.0650332
266	35	44	0.0657952
267	35	41	0.0707992
268	35	40	0.0755929
269	35	49	0.0779681
270	35	54	0.0916698
271	35	53	0.231455
272	36	38	0.019118
273	36	42	0.0206021
274	36	65	0.0224961
275	36	57	0.0227155
276	36	53	0.0234146
277	36	202	0.0247385
278	36	39	0.0253347
279	36	43	0.0282391
280	36	52	0.0312195
281	36	44	0.0399362
282	36	50	0.0415406
283	36	41	0.0429735
284	36	46	0.0445657
285	36	40	0.0458831
286	36	37	0.0548408
287	36	47	0.0636285
288	36	45	0.0672863
289	36	49	0.0709873
290	36	54	0.0834622
291	37	41	0.0223887
292	37	214	0.0225877
293	37	65	0.0234404
294	37	40	0.0239046
295	37	53	0.0243975
296	37	49	0.0246557
297	37	199	0.0267261
298	37	153	0.0285714
299	37	82	0.0298807
300	37	163	0.0319438
301	37	140	0.0368856
302	37	181	0.0368856
303	37	182	0.0377964
304	37	221	0.039841
305	37	216	0.0468807
306	37	156	0.0493114
307	37	70	0.0541332
308	37	159	0.0597614
309	37	88	0.0617213
310	37	173	0.0638877
311	37	73	0.06506
312	37	68	0.0662994
313	37	171	0.0662994
314	37	170	0.0755929
315	37	202	0.0773309
316	37	54	0.0869657
317	37	55	0.0895547
318	37	60	0.09759
319	37	92	0.104328
320	37	123	0.108112
321	37	58	0.113389
322	37	106	0.117698
323	37	100	0.140981
324	37	132	0.14415
325	37	99	0.151794
326	37	101	0.208656
327	38	45	0.0122206
328	38	44	0.0145065
329	38	50	0.0150893
330	38	41	0.0156098
331	38	111	0.0156098
332	38	40	0.0166667
333	38	49	0.0171904
334	38	156	0.0171904
335	38	141	0.0173762
336	38	78	0.0179721
337	38	74	0.0186339
338	38	190	0.019118
339	38	201	0.0196419
340	38	153	0.0199205
341	38	191	0.0205152
342	38	206	0.0205152
343	38	94	0.0208333
344	38	107	0.0208333
345	38	84	0.0215166
346	38	161	0.0218844
347	38	75	0.0226805
348	38	47	0.0231125
349	38	87	0.0240563
350	38	105	0.0245737
351	38	140	0.0257172
352	38	170	0.0263523
353	38	182	0.0263523
354	38	221	0.0277778
355	38	193	0.0294628
356	38	42	0.0299342
357	38	218	0.030429
358	38	46	0.0323762
359	38	39	0.0368105
360	38	43	0.0410305
361	39	45	0.0161945
362	39	44	0.0192237
363	39	50	0.019996
364	39	57	0.0218687
365	39	202	0.0238163
366	39	47	0.0306282
367	39	41	0.0413714
368	39	46	0.0429042
369	39	40	0.0441726
370	39	49	0.0455606
371	39	43	0.0543727
372	39	42	0.138839
373	40	56	0.0239046
374	40	52	0.0272166
375	40	47	0.027735
376	40	45	0.0293294
377	40	181	0.0308607
378	40	50	0.0362143
379	40	53	0.0408248
380	40	54	0.0485071
381	40	46	0.0971286
382	40	49	0.185656
383	40	43	0.196946
384	40	42	0.269408
385	40	41	0.374634
386	40	44	0.382971
387	41	50	0.0169589
388	41	53	0.019118
389	41	54	0.0227155
390	41	52	0.0254906
391	41	47	0.0259762
392	41	51	0.0282391
393	41	45	0.0412043
394	41	46	0.109163
395	41	49	0.173883
396	41	43	0.184457
397	41	42	0.269145
398	41	44	0.423901
399	42	50	0.0162607
400	42	65	0.0176117
401	42	51	0.0270765
402	42	54	0.0435607
403	42	52	0.0488824
404	42	45	0.0526772
405	42	47	0.0747203
406	42	46	0.157003
407	42	43	0.198971
408	42	44	0.218857
409	42	49	0.240823
410	43	50	0.0222884
411	43	47	0.0341394
412	43	49	0.0761755
413	43	45	0.0902551
414	43	46	0.16738
415	43	44	0.214275
416	44	50	0.0157603
417	44	56	0.0208063
418	44	52	0.023689
419	44	47	0.0241402
420	44	51	0.0262432
421	44	181	0.0268608
422	44	45	0.038292
423	44	46	0.0845396
424	44	49	0.251366
425	45	55	0.0137348
426	45	65	0.0143799
427	45	60	0.0149671
428	45	56	0.0175277
429	45	47	0.0203363
430	45	50	0.0265536
431	45	57	0.0290405
432	45	53	0.0299342
433	45	49	0.030251
434	45	59	0.032001
435	45	52	0.0598684
436	45	54	0.106701
437	45	46	0.113949
438	45	51	0.331618
439	46	50	0.0175872
440	46	54	0.0235571
441	46	52	0.0264351
442	46	47	0.0269386
443	46	51	0.0878561
444	46	49	0.220397
445	47	50	0.0251101
446	47	49	0.057213
447	49	50	0.0373522
448	49	53	0.0421076
449	49	54	0.0500313
450	49	51	0.062197
451	50	53	0.0184805
452	50	56	0.0216422
453	50	54	0.0219581
454	51	57	0.0298541
455	51	59	0.0328976
456	52	55	0.0254906
457	52	134	0.026688
458	52	57	0.0269484
459	52	53	0.0277778
460	52	141	0.0283752
461	52	70	0.0308167
462	52	109	0.0312195
463	52	190	0.0312195
464	52	128	0.0316386
465	52	153	0.03253
466	52	76	0.0340207
467	52	208	0.0340207
468	52	100	0.0401286
469	52	213	0.0401286
470	52	130	0.0410305
471	52	179	0.0419961
472	52	181	0.0419961
473	52	194	0.0441511
474	52	175	0.0453609
475	52	195	0.0453609
476	52	193	0.0481125
477	52	218	0.0496904
478	52	183	0.0533761
479	52	215	0.0580259
480	52	54	0.363054
481	53	94	0.0255155
482	53	163	0.0272772
483	53	140	0.031497
484	53	145	0.0322749
485	53	186	0.0385758
486	53	214	0.0385758
487	53	59	0.0445435
488	53	178	0.0481125
489	53	206	0.0502519
490	53	82	0.051031
491	53	173	0.0545545
492	53	66	0.0555556
493	53	77	0.0566139
494	53	156	0.0631614
495	53	153	0.0731925
496	53	161	0.0804084
497	53	132	0.0923186
498	53	190	0.0936586
499	53	181	0.0944911
500	53	212	0.0968246
501	53	54	0.0990148
502	53	195	0.102062
503	53	202	0.110056
504	53	56	0.121988
505	53	215	0.130558
506	53	220	0.142374
507	53	199	0.159752
508	53	58	0.161374
509	53	57	0.16169
510	53	175	0.170103
511	53	221	0.170103
512	53	61	0.175882
513	53	216	0.20016
514	53	193	0.216506
515	53	60	0.25
516	53	55	0.401478
517	54	134	0.0237826
518	54	57	0.0240146
519	54	60	0.0247537
520	54	141	0.0252861
521	54	101	0.0264628
522	54	199	0.0271163
523	54	70	0.0274618
524	54	109	0.0278207
525	54	190	0.0278207
526	54	128	0.0281942
527	54	220	0.0281942
528	54	153	0.0289886
529	54	76	0.030317
530	54	208	0.030317
531	54	100	0.0357599
532	54	213	0.0357599
533	54	130	0.0365636
534	54	179	0.0374241
535	54	194	0.0393445
536	54	175	0.0404226
537	54	195	0.0404226
538	54	193	0.0428746
539	54	218	0.0442807
540	54	55	0.0454311
541	54	214	0.0458349
542	54	183	0.0475651
543	54	216	0.0475651
544	54	215	0.0517088
545	55	141	0.0195292
546	55	128	0.0217752
547	55	140	0.0289037
548	55	145	0.0296174
549	55	186	0.0353996
550	55	178	0.0441511
551	55	94	0.0468293
552	55	163	0.0500626
553	55	173	0.0500626
554	55	66	0.0509813
555	55	77	0.0519524
556	55	171	0.0519524
557	55	212	0.0592349
558	55	101	0.0613139
559	55	82	0.0702439
560	55	214	0.0707992
561	55	161	0.0737878
562	55	156	0.0772812
563	55	206	0.0922286
564	55	59	0.10219
565	55	190	0.107434
566	55	202	0.121194
567	55	195	0.124878
568	55	153	0.134332
569	55	132	0.141196
570	55	181	0.144518
571	55	199	0.146599
572	55	175	0.156098
573	55	215	0.159745
574	55	57	0.166924
575	55	220	0.217752
576	55	221	0.218537
577	55	216	0.220416
578	55	56	0.223887
579	55	61	0.230571
580	55	193	0.231793
581	55	58	0.325792
582	55	60	0.344124
583	56	58	0.0755929
584	56	59	0.104328
585	56	60	0.146385
586	56	57	0.355036
587	57	199	0.0221404
588	57	190	0.0227155
589	57	220	0.0230205
590	57	94	0.0247537
591	57	181	0.0305566
592	57	58	0.0313112
593	57	145	0.0313112
594	57	212	0.0313112
595	57	221	0.0330049
596	57	193	0.035007
597	57	186	0.0374241
598	57	60	0.121268
599	57	59	0.216068
600	58	214	0.0298807
601	58	141	0.032969
602	58	128	0.0367607
603	58	206	0.0389249
604	58	94	0.0395285
605	58	163	0.0422577
606	58	179	0.048795
607	58	156	0.0652328
608	58	59	0.0690066
609	58	178	0.0745356
610	58	153	0.0755929
611	58	173	0.0845154
612	58	66	0.0860663
613	58	77	0.0877058
614	58	171	0.0877058
615	58	212	0.1
616	58	195	0.105409
617	58	221	0.105409
618	58	190	0.108821
619	58	82	0.118585
620	58	215	0.13484
621	58	101	0.138013
622	58	199	0.141421
623	58	181	0.146385
624	58	220	0.147043
625	58	202	0.170499
626	58	132	0.190693
627	58	61	0.194625
628	58	175	0.210819
629	58	216	0.248069
630	58	193	0.279508
631	58	60	0.355023
632	59	101	0.0238095
633	59	109	0.0250313
634	59	128	0.0253673
635	59	61	0.0268608
636	59	191	0.0268608
637	59	84	0.0281718
638	59	114	0.0291606
639	59	129	0.0302614
640	59	171	0.0302614
641	59	140	0.0336718
642	59	181	0.0336718
643	59	145	0.0345033
644	59	170	0.0345033
645	59	221	0.0363696
646	59	218	0.039841
647	59	186	0.0412393
648	59	141	0.0455016
649	59	190	0.0500626
650	59	220	0.0507346
651	59	153	0.0521641
652	59	94	0.0545545
653	59	111	0.0613139
654	59	193	0.0771517
655	59	60	0.111359
656	60	141	0.0212814
657	60	113	0.0222718
658	60	128	0.0237289
659	60	163	0.0272772
660	60	123	0.0307729
661	60	145	0.0322749
662	60	170	0.0322749
663	60	186	0.0385758
664	60	178	0.0481125
665	60	82	0.051031
666	60	94	0.051031
667	60	173	0.0545545
668	60	66	0.0555556
669	60	206	0.0753778
670	60	161	0.0804084
671	60	156	0.0842152
672	60	77	0.0849208
673	60	171	0.0849208
674	60	190	0.0936586
675	60	214	0.0964396
676	60	212	0.0968246
677	60	195	0.102062
678	60	101	0.111359
679	60	153	0.121988
680	60	132	0.123091
681	60	215	0.130558
682	60	175	0.136083
683	60	202	0.17609
684	60	220	0.189832
685	60	61	0.201008
686	60	199	0.205396
687	60	181	0.220479
688	60	221	0.238145
689	60	216	0.240192
690	60	193	0.252591
691	61	141	0.0256664
692	61	101	0.0268608
693	61	128	0.0286182
694	61	94	0.0307729
695	61	171	0.0341394
696	61	140	0.0379869
697	61	178	0.0580259
698	61	82	0.0615457
699	61	173	0.0657952
700	61	66	0.0670025
701	61	77	0.0682789
702	61	181	0.113961
703	61	156	0.126959
704	61	163	0.13159
705	61	202	0.132733
706	61	190	0.141196
707	61	132	0.148454
708	61	161	0.161627
709	61	195	0.164122
710	61	214	0.186097
711	61	212	0.194625
712	61	215	0.209946
713	61	220	0.228946
714	61	199	0.275241
715	61	175	0.287213
716	61	216	0.289683
717	61	193	0.304636
718	61	221	0.328244
719	61	206	0.363636
720	61	153	0.559065
721	62	180	0.048795
722	62	219	0.0597614
723	62	197	0.0704907
724	62	210	0.0845154
725	62	192	0.119523
726	62	126	0.152894
727	63	162	0.0258113
728	63	65	0.0318142
729	63	134	0.0318142
730	63	144	0.0321246
731	63	128	0.0377157
732	63	86	0.038236
733	63	149	0.0387783
734	63	160	0.0387783
735	63	89	0.0399362
736	63	147	0.0412043
737	63	151	0.0418854
738	63	163	0.0433555
739	63	66	0.0441511
740	63	118	0.0489116
741	63	116	0.0636285
742	63	74	0.0725476
743	63	168	0.0725476
744	63	167	0.0764719
745	63	107	0.0811107
746	63	133	0.0811107
747	63	84	0.0837708
748	63	119	0.086711
749	63	75	0.0883022
750	63	77	0.0899843
751	63	111	0.0911606
752	63	87	0.0936586
753	63	93	0.0978232
754	63	95	0.098321
755	63	110	0.102598
756	63	174	0.102598
757	63	96	0.108821
758	63	98	0.138343
759	63	78	0.139942
760	63	104	0.146944
761	63	80	0.187317
762	63	90	0.191346
763	63	81	0.218537
764	63	79	0.30657
765	63	64	0.324443
766	63	72	0.530732
767	64	162	0.0397779
768	64	65	0.049029
769	64	66	0.0680414
770	64	90	0.073721
771	64	111	0.0936586
772	64	81	0.096225
773	64	116	0.0980581
774	64	95	0.101015
775	64	78	0.107833
776	64	74	0.111803
777	64	96	0.111803
778	64	118	0.113067
779	64	104	0.113228
780	64	107	0.125
781	64	84	0.129099
782	64	119	0.133631
783	64	77	0.138675
784	64	87	0.144338
785	64	93	0.150756
786	64	79	0.188982
787	64	75	0.204124
788	64	98	0.213201
789	64	72	0.288675
790	64	80	0.288675
791	65	81	0.0188713
792	65	101	0.021398
793	65	96	0.0219265
794	65	86	0.0231125
795	65	107	0.0245145
796	65	84	0.0253185
797	65	73	0.026688
798	65	75	0.0533761
799	65	72	0.0566139
800	65	87	0.0566139
801	65	78	0.084591
802	66	81	0.0261891
803	66	146	0.0272166
804	66	95	0.0274929
805	66	156	0.0280717
806	66	101	0.0296957
807	66	109	0.0312195
808	66	190	0.0312195
809	66	220	0.0316386
810	66	160	0.03253
811	66	82	0.0340207
812	66	176	0.0340207
813	66	208	0.0340207
814	66	147	0.0345651
815	66	151	0.0351364
816	66	163	0.0363696
817	66	173	0.0363696
818	66	75	0.037037
819	66	127	0.0377426
820	66	87	0.0392837
821	66	177	0.0392837
822	66	83	0.0410305
823	66	132	0.0410305
824	66	97	0.0419961
825	66	181	0.0419961
826	66	212	0.0430331
827	66	189	0.0453609
828	66	195	0.0453609
829	66	221	0.0453609
830	66	117	0.0481125
831	66	79	0.0514344
832	66	166	0.0514344
833	66	116	0.0533761
834	66	183	0.0533761
835	66	98	0.0580259
836	66	215	0.0580259
837	66	202	0.0586967
838	66	137	0.0608581
839	66	168	0.0608581
840	66	162	0.064957
841	66	89	0.0670025
842	66	76	0.0680414
843	66	169	0.0680414
844	66	188	0.0680414
845	66	91	0.0702728
846	66	187	0.0727393
847	66	155	0.07698
848	66	72	0.0785674
849	66	80	0.0785674
850	66	102	0.0802572
851	66	105	0.0802572
852	66	157	0.0860663
853	66	174	0.0860663
854	66	175	0.0907218
855	66	199	0.0912871
856	66	104	0.09245
857	66	128	0.0949158
858	66	124	0.096225
859	66	193	0.096225
860	66	207	0.096225
861	66	191	0.100504
862	66	107	0.102062
863	66	118	0.102576
864	66	150	0.103695
865	66	216	0.106752
866	66	144	0.107794
867	66	125	0.11547
868	66	213	0.120386
869	66	96	0.121716
870	66	165	0.121716
871	66	164	0.124226
872	66	111	0.127453
873	66	84	0.140546
874	66	119	0.145479
875	66	78	0.146742
876	66	77	0.15097
877	66	129	0.15097
878	66	178	0.160375
879	66	93	0.164122
880	66	158	0.442269
881	66	74	0.456435
882	67	156	0.0343807
883	67	92	0.0363696
884	67	101	0.0363696
885	67	201	0.0392837
886	67	106	0.0410305
887	67	159	0.0416667
888	67	88	0.0430331
889	67	173	0.0445435
890	67	123	0.0502519
891	67	130	0.0502519
892	67	182	0.0527046
893	67	69	0.205152
894	68	180	0.0283069
895	68	156	0.0286065
896	68	185	0.0302614
897	68	201	0.032686
898	68	159	0.0346688
899	68	173	0.0370625
900	68	77	0.0384615
901	68	123	0.0418121
902	68	132	0.0418121
903	68	204	0.0418121
904	68	179	0.042796
905	68	182	0.0438529
906	68	203	0.0524142
907	68	99	0.070447
908	68	92	0.0907841
909	68	106	0.102418
910	68	73	0.113228
911	68	101	0.121046
912	68	82	0.138675
913	68	88	0.143223
914	68	70	0.157019
915	68	100	0.163572
916	69	94	0.0307729
917	69	115	0.0335013
918	69	114	0.0986928
919	70	214	0.021398
920	70	134	0.0222058
921	70	78	0.0244193
922	70	202	0.0244193
923	70	74	0.0253185
924	70	96	0.0253185
925	70	199	0.0253185
926	70	104	0.025641
927	70	109	0.0259762
928	70	190	0.0259762
929	70	128	0.0263249
930	70	201	0.026688
931	70	153	0.0270666
932	70	206	0.0278747
933	70	76	0.0283069
934	70	208	0.0283069
935	70	84	0.0292353
936	70	75	0.0308167
937	70	87	0.032686
938	70	213	0.033389
939	70	93	0.0341394
940	70	132	0.0341394
941	70	170	0.0358057
942	70	212	0.0358057
943	70	194	0.0367359
944	70	175	0.0377426
945	70	195	0.0377426
946	70	193	0.040032
947	70	218	0.0413449
948	70	183	0.0444116
949	70	141	0.0472192
950	70	215	0.0482805
951	70	113	0.0494166
952	70	77	0.0628074
953	70	171	0.0628074
954	70	140	0.0698857
955	70	156	0.0700713
956	70	182	0.0716115
957	70	173	0.0907841
958	70	179	0.104828
959	70	101	0.123542
960	70	123	0.136558
961	70	130	0.136558
962	70	159	0.141535
963	70	82	0.198148
964	70	99	0.201319
965	70	106	0.222998
966	70	100	0.233723
967	70	73	0.308167
968	70	92	0.321208
969	70	88	0.409294
970	71	114	0.0350931
971	71	122	0.0479463
972	72	101	0.020998
973	72	199	0.0215166
974	72	131	0.0217907
975	72	109	0.0220755
976	72	76	0.0240563
977	72	148	0.0248452
978	72	127	0.026688
979	72	125	0.0272166
980	72	112	0.0283752
981	72	83	0.0290129
982	72	209	0.0290129
983	72	196	0.0296957
984	72	116	0.0377426
985	72	134	0.0377426
986	72	144	0.0381108
987	72	168	0.0430331
988	72	198	0.0430331
989	72	103	0.0453609
990	72	167	0.0453609
991	72	178	0.0453609
992	72	169	0.0481125
993	72	176	0.0481125
994	72	208	0.0481125
995	72	147	0.0488824
996	72	91	0.0496904
997	72	151	0.0496904
998	72	163	0.0514344
999	72	164	0.0527046
1000	72	177	0.0555556
1001	72	105	0.0567504
1002	72	213	0.0567504
1003	72	146	0.057735
1004	72	110	0.0608581
1005	72	139	0.0608581
1006	72	174	0.0608581
1007	72	189	0.06415
1008	72	124	0.0680414
1009	72	207	0.0680414
1010	72	149	0.0690066
1011	72	160	0.0690066
1012	72	191	0.0710669
1013	72	158	0.0721688
1014	72	166	0.0727393
1015	72	150	0.0733236
1016	72	183	0.0754851
1017	72	129	0.0800641
1018	72	155	0.0816497
1019	72	87	0.0833333
1020	72	102	0.0851257
1021	72	74	0.0860663
1022	72	165	0.0860663
1023	72	104	0.0871627
1024	72	128	0.0894875
1025	72	157	0.0912871
1026	72	89	0.0947559
1027	72	121	0.096225
1028	72	136	0.096225
1029	72	188	0.096225
1030	72	84	0.0993808
1031	72	117	0.102062
1032	72	187	0.102869
1033	72	75	0.104757
1034	72	77	0.106752
1035	72	111	0.108148
1036	72	86	0.113402
1037	72	93	0.116052
1038	72	107	0.120281
1039	72	133	0.120281
1040	72	162	0.122484
1041	72	98	0.123091
1042	72	96	0.129099
1043	72	95	0.136083
1044	72	118	0.145065
1045	72	78	0.145267
1046	72	119	0.154303
1047	72	81	0.166667
1048	72	80	0.166667
1049	72	79	0.181848
1050	72	90	0.198627
1051	73	156	0.0280717
1052	73	101	0.0296957
1053	73	77	0.0377426
1054	73	132	0.0410305
1055	73	201	0.06415
1056	73	173	0.0727393
1057	73	100	0.0802572
1058	73	179	0.0839921
1059	73	170	0.0860663
1060	73	182	0.0860663
1061	73	159	0.102062
1062	73	99	0.103695
1063	73	123	0.123091
1064	73	140	0.125988
1065	73	106	0.134005
1066	73	82	0.136083
1067	73	92	0.20787
1068	73	88	0.386501
1069	74	134	0.0219265
1070	74	156	0.0230633
1071	74	141	0.0233126
1072	74	101	0.0243975
1073	74	199	0.025
1074	74	190	0.0256495
1075	74	201	0.0263523
1076	74	149	0.0267261
1077	74	153	0.0267261
1078	74	89	0.0275241
1079	74	206	0.0275241
1080	74	94	0.0279508
1081	74	133	0.0279508
1082	74	142	0.0283981
1083	74	161	0.029361
1084	74	163	0.0298807
1085	74	90	0.032969
1086	74	140	0.0345033
1087	74	170	0.0353553
1088	74	182	0.0353553
1089	74	221	0.0372678
1090	74	117	0.0395285
1091	74	193	0.0395285
1092	74	218	0.0408248
1093	74	81	0.0430331
1094	74	116	0.0438529
1095	74	183	0.0438529
1096	74	146	0.0447214
1097	74	95	0.0451754
1098	74	168	0.05
1099	74	109	0.0512989
1100	74	162	0.0533676
1101	74	160	0.0534522
1102	74	76	0.0559017
1103	74	176	0.0559017
1104	74	188	0.0559017
1105	74	208	0.0559017
1106	74	147	0.0567962
1107	74	91	0.057735
1108	74	151	0.057735
1109	74	187	0.0597614
1110	74	155	0.0632456
1111	74	177	0.0645497
1112	74	83	0.06742
1113	74	209	0.06742
1114	74	196	0.0690066
1115	74	174	0.0707107
1116	74	189	0.0745356
1117	74	104	0.0759555
1118	74	128	0.0779813
1119	74	207	0.0790569
1120	74	164	0.0816497
1121	74	118	0.084275
1122	74	79	0.0845154
1123	74	166	0.0845154
1124	74	144	0.0885615
1125	74	125	0.0948683
1126	74	98	0.0953463
1127	74	102	0.0989071
1128	74	165	0.1
1129	74	157	0.106066
1130	74	169	0.111803
1131	74	150	0.113592
1132	74	129	0.124035
1133	74	80	0.129099
1134	74	78	0.144673
1135	74	75	0.152145
1136	74	77	0.155043
1137	74	178	0.158114
1138	74	87	0.161374
1139	74	105	0.164845
1140	74	213	0.164845
1141	74	191	0.165145
1142	74	111	0.167542
1143	74	107	0.167705
1144	74	93	0.16855
1145	74	96	0.175
1146	74	119	0.179284
1147	74	84	0.259808
1148	74	158	0.391312
1149	75	146	0.0272166
1150	75	156	0.0280717
1151	75	141	0.0283752
1152	75	131	0.0308167
1153	75	190	0.0312195
1154	75	201	0.032075
1155	75	153	0.03253
1156	75	89	0.0335013
1157	75	206	0.0335013
1158	75	94	0.0340207
1159	75	151	0.0351364
1160	75	161	0.0357371
1161	75	90	0.0401286
1162	75	102	0.0401286
1163	75	105	0.0401286
1164	75	97	0.0419961
1165	75	140	0.0419961
1166	75	170	0.0430331
1167	75	182	0.0430331
1168	75	221	0.0453609
1169	75	193	0.0481125
1170	75	218	0.0496904
1171	75	81	0.0523783
1172	75	134	0.0533761
1173	75	95	0.0549857
1174	75	86	0.06415
1175	75	178	0.06415
1176	75	191	0.0670025
1177	75	119	0.0727393
1178	75	184	0.0785674
1179	75	157	0.0860663
1180	75	162	0.0866093
1181	75	117	0.096225
1182	75	98	0.116052
1183	75	104	0.123267
1184	75	128	0.126554
1185	75	111	0.127453
1186	75	121	0.136083
1187	75	79	0.154303
1188	75	116	0.160128
1189	75	118	0.184637
1190	75	93	0.205152
1191	75	77	0.226455
1192	75	80	0.235702
1193	75	96	0.243432
1194	75	84	0.316228
1195	75	107	0.374228
1196	75	78	0.498922
1197	75	87	0.510688
1198	76	118	0.0188445
1199	76	162	0.0198889
1200	76	164	0.0228218
1201	76	111	0.0234146
1202	76	134	0.0245145
1203	76	144	0.0247537
1204	76	146	0.025
1205	76	180	0.0255155
1206	76	141	0.0260643
1207	76	78	0.0269582
1208	76	101	0.0272772
1209	76	185	0.0272772
1210	76	96	0.0279508
1211	76	199	0.0279508
1212	76	109	0.028677
1213	76	190	0.028677
1214	76	178	0.0294628
1215	76	153	0.0298807
1216	76	160	0.0298807
1217	76	89	0.0307729
1218	76	191	0.0307729
1219	76	107	0.03125
1220	76	108	0.03125
1221	76	158	0.03125
1222	76	176	0.03125
1223	76	150	0.03175
1224	76	84	0.0322749
1225	76	91	0.0322749
1226	76	163	0.0334077
1227	76	77	0.0346688
1228	76	129	0.0346688
1229	76	125	0.0353553
1230	76	155	0.0353553
1231	76	177	0.0360844
1232	76	100	0.0368605
1233	76	102	0.0368605
1234	76	105	0.0368605
1235	76	213	0.0368605
1236	76	93	0.0376889
1237	76	130	0.0376889
1238	76	204	0.0376889
1239	76	179	0.0385758
1240	76	157	0.0395285
1241	76	194	0.0405554
1242	76	175	0.0416667
1243	76	189	0.0416667
1244	76	195	0.0416667
1245	76	193	0.0441942
1246	76	218	0.0456435
1247	76	203	0.0472456
1248	76	215	0.0533002
1249	76	165	0.0559017
1250	76	128	0.0581238
1251	76	169	0.0625
1252	76	188	0.0625
1253	76	208	0.0625
1254	76	119	0.0668153
1255	76	187	0.0668153
1256	76	207	0.0883883
1257	76	183	0.0980581
1258	77	134	0.0271964
1259	77	113	0.0302614
1260	77	190	0.0318142
1261	77	220	0.0322413
1262	77	86	0.032686
1263	77	149	0.0331497
1264	77	153	0.0331497
1265	77	89	0.0341394
1266	77	82	0.0346688
1267	77	91	0.0358057
1268	77	148	0.0358057
1269	77	161	0.0364179
1270	77	163	0.0370625
1271	77	173	0.0370625
1272	77	171	0.0384615
1273	77	125	0.0392232
1274	77	90	0.040893
1275	77	102	0.040893
1276	77	213	0.040893
1277	77	123	0.0418121
1278	77	132	0.0418121
1279	77	181	0.042796
1280	77	196	0.042796
1281	77	212	0.0438529
1282	77	195	0.046225
1283	77	221	0.046225
1284	77	81	0.0533761
1285	77	156	0.057213
1286	77	215	0.0591312
1287	77	202	0.0598149
1288	77	101	0.0605228
1289	77	198	0.0620174
1290	77	128	0.0644826
1291	77	160	0.0662994
1292	77	191	0.0682789
1293	77	133	0.0693375
1294	77	208	0.0693375
1295	77	150	0.070447
1296	77	151	0.0716115
1297	77	155	0.0784465
1298	77	105	0.0817861
1299	77	144	0.0823853
1300	77	146	0.083205
1301	77	209	0.0836242
1302	77	95	0.0840498
1303	77	162	0.0882592
1304	77	175	0.09245
1305	77	199	0.0930261
1306	77	117	0.0980581
1307	77	193	0.0980581
1308	77	207	0.0980581
1309	77	164	0.101274
1310	77	176	0.104006
1311	77	166	0.104828
1312	77	147	0.10567
1313	77	183	0.108786
1314	77	216	0.108786
1315	77	98	0.118262
1316	77	177	0.120096
1317	77	165	0.124035
1318	77	168	0.124035
1319	77	118	0.125436
1320	77	157	0.131559
1321	77	158	0.138675
1322	77	169	0.138675
1323	77	188	0.138675
1324	77	189	0.138675
1325	77	187	0.14825
1326	77	129	0.153846
1327	77	80	0.160128
1328	77	116	0.163178
1329	77	178	0.16343
1330	77	78	0.179445
1331	77	104	0.188422
1332	77	107	0.208013
1333	77	79	0.209657
1334	77	93	0.250873
1335	77	96	0.279078
1336	77	111	0.285738
1337	77	119	0.2965
1338	77	87	0.360288
1339	77	84	0.429669
1340	78	146	0.0215666
1341	78	156	0.0222442
1342	78	141	0.0224847
1343	78	101	0.023531
1344	78	199	0.0241121
1345	78	109	0.0247385
1346	78	190	0.0247385
1347	78	201	0.0254164
1348	78	149	0.025777
1349	78	153	0.025777
1350	78	206	0.0265466
1351	78	94	0.0269582
1352	78	208	0.0269582
1353	78	150	0.0273896
1354	78	91	0.0278423
1355	78	148	0.0278423
1356	78	151	0.0278423
1357	78	161	0.0283183
1358	78	163	0.0288195
1359	78	125	0.0304997
1360	78	213	0.0317982
1361	78	83	0.0325128
1362	78	97	0.0332779
1363	78	140	0.0332779
1364	78	170	0.0340997
1365	78	182	0.0340997
1366	78	221	0.0359443
1367	78	193	0.0381246
1368	78	218	0.039375
1369	78	166	0.040757
1370	78	134	0.0422955
1371	78	183	0.0422955
1372	78	165	0.0482243
1373	78	168	0.0482243
1374	78	198	0.0482243
1375	78	160	0.0515539
1376	78	89	0.0530932
1377	78	169	0.0539164
1378	78	176	0.0539164
1379	78	188	0.0539164
1380	78	147	0.0547791
1381	78	187	0.057639
1382	78	164	0.0590624
1383	78	177	0.0622573
1384	78	184	0.0622573
1385	78	102	0.0635963
1386	78	144	0.0640622
1387	78	95	0.0653565
1388	78	110	0.0681994
1389	78	162	0.0686297
1390	78	189	0.0718885
1391	78	86	0.0762493
1392	78	117	0.0762493
1393	78	178	0.0762493
1394	78	207	0.0762493
1395	78	158	0.0808746
1396	78	116	0.084591
1397	78	129	0.0897223
1398	78	155	0.0914991
1399	78	98	0.0919601
1400	78	90	0.0953945
1401	78	105	0.0953945
1402	78	104	0.0976773
1403	78	111	0.100995
1404	78	81	0.103762
1405	78	191	0.106186
1406	78	121	0.107833
1407	78	119	0.115278
1408	78	80	0.124515
1409	78	128	0.125353
1410	78	157	0.136399
1411	78	118	0.146308
1412	78	79	0.163028
1413	78	93	0.195077
1414	78	84	0.222738
1415	78	96	0.289346
1416	78	107	0.29654
1417	78	87	0.373544
1418	79	118	0.0854704
1419	79	89	0.0930484
1420	79	107	0.0944911
1421	79	119	0.101015
1422	79	111	0.106199
1423	79	87	0.109109
1424	79	104	0.128388
1425	79	84	0.146385
1426	79	116	0.14825
1427	79	95	0.152721
1428	79	98	0.161165
1429	79	96	0.169031
1430	79	93	0.170941
1431	79	81	0.218218
1432	79	80	0.218218
1433	79	90	0.390095
1434	79	110	0.478091
1435	80	164	0.0527046
1436	80	146	0.057735
1437	80	178	0.0680414
1438	80	160	0.0690066
1439	80	133	0.0721688
1440	80	177	0.0833333
1441	80	209	0.0870388
1442	80	116	0.113228
1443	80	144	0.114332
1444	80	95	0.116642
1445	80	135	0.123091
1446	80	137	0.129099
1447	80	104	0.130744
1448	80	128	0.134231
1449	80	103	0.136083
1450	80	188	0.144338
1451	80	84	0.149071
1452	80	127	0.160128
1453	80	111	0.162221
1454	80	81	0.166667
1455	80	184	0.166667
1456	80	134	0.169842
1457	80	90	0.170251
1458	80	139	0.182574
1459	80	162	0.183726
1460	80	96	0.193649
1461	80	131	0.196116
1462	80	118	0.217597
1463	80	98	0.246183
1464	80	87	0.25
1465	80	93	0.261116
1466	80	119	0.308607
1467	80	107	0.360844
1468	81	164	0.0175682
1469	81	146	0.019245
1470	81	86	0.0226805
1471	81	178	0.0226805
1472	81	191	0.023689
1473	81	176	0.0240563
1474	81	208	0.0240563
1475	81	142	0.0244412
1476	81	129	0.026688
1477	81	155	0.0272166
1478	81	177	0.0277778
1479	81	209	0.0290129
1480	81	157	0.030429
1481	81	85	0.0340207
1482	81	166	0.0363696
1483	81	183	0.0377426
1484	81	135	0.0410305
1485	81	104	0.0435814
1486	81	128	0.0447437
1487	81	103	0.0453609
1488	81	169	0.0481125
1489	81	84	0.0496904
1490	81	87	0.0555556
1491	81	112	0.0567504
1492	81	196	0.0593914
1493	81	139	0.0608581
1494	81	160	0.0690066
1495	81	133	0.0721688
1496	81	147	0.0733236
1497	81	134	0.0754851
1498	81	162	0.0765525
1499	81	98	0.082061
1500	81	168	0.0860663
1501	81	93	0.0870388
1502	81	131	0.0871627
1503	81	111	0.090123
1504	81	167	0.0907218
1505	81	149	0.0920087
1506	81	144	0.095277
1507	81	119	0.102869
1508	81	96	0.107583
1509	81	154	0.113501
1510	81	110	0.121716
1511	81	151	0.124226
1512	81	124	0.136083
1513	81	107	0.144338
1514	81	91	0.149071
1515	81	116	0.15097
1516	81	118	0.159571
1517	81	137	0.172133
1518	81	127	0.213504
1519	81	89	0.23689
1520	81	90	0.255377
1521	81	95	0.330487
1522	82	113	0.0272772
1523	82	190	0.028677
1524	82	178	0.0294628
1525	82	201	0.0294628
1526	82	159	0.03125
1527	82	132	0.0376889
1528	82	140	0.0385758
1529	82	181	0.0385758
1530	82	170	0.0395285
1531	82	212	0.0395285
1532	82	195	0.0416667
1533	82	221	0.0416667
1534	82	215	0.0533002
1535	82	202	0.0539164
1536	82	199	0.0559017
1537	82	130	0.0753778
1538	82	156	0.0773566
1539	82	175	0.0833333
1540	82	193	0.0883883
1541	82	216	0.0980581
1542	82	173	0.100223
1543	82	101	0.109109
1544	82	220	0.116248
1545	82	106	0.123091
1546	82	99	0.127
1547	82	100	0.147442
1548	82	179	0.154303
1549	82	92	0.163663
1550	82	88	0.258199
1551	83	118	0.0227273
1552	83	162	0.023987
1553	83	164	0.0275241
1554	83	134	0.0295656
1555	83	96	0.03371
1556	83	109	0.0345857
1557	83	128	0.03505
1558	83	178	0.0355335
1559	83	160	0.0360375
1560	83	158	0.0376889
1561	83	208	0.0376889
1562	83	142	0.038292
1563	83	150	0.038292
1564	83	84	0.0389249
1565	83	129	0.0418121
1566	83	125	0.0426401
1567	83	177	0.0435194
1568	83	154	0.0444554
1569	83	209	0.0454545
1570	83	157	0.0476731
1571	83	172	0.0476731
1572	83	189	0.0502519
1573	83	85	0.0533002
1574	83	166	0.0569803
1575	83	183	0.0591312
1576	83	144	0.0597081
1577	83	165	0.06742
1578	83	198	0.06742
1579	83	191	0.074227
1580	83	169	0.0753778
1581	83	188	0.0753778
1582	83	91	0.0778499
1583	83	187	0.0805823
1584	83	155	0.0852803
1585	83	213	0.0889108
1586	83	93	0.0909091
1587	83	95	0.0913717
1588	83	196	0.0930484
1589	83	207	0.1066
1590	83	89	0.11134
1591	83	105	0.311188
1592	83	102	0.57792
1593	84	156	0.0266312
1594	84	101	0.0281718
1595	84	199	0.0288675
1596	84	109	0.0296174
1597	84	220	0.030015
1598	84	86	0.030429
1599	84	201	0.030429
1600	84	89	0.0317821
1601	84	206	0.0317821
1602	84	94	0.0322749
1603	84	91	0.0333333
1604	84	161	0.0339032
1605	84	163	0.0345033
1606	84	127	0.0358057
1607	84	90	0.0380693
1608	84	172	0.0408248
1609	84	182	0.0408248
1610	84	221	0.0430331
1611	84	141	0.0538382
1612	84	135	0.0550482
1613	84	190	0.0592349
1614	84	153	0.0617213
1615	84	102	0.0761387
1616	84	95	0.0782461
1617	84	140	0.0796819
1618	84	170	0.0816497
1619	84	174	0.0816497
1620	84	131	0.0877058
1621	84	117	0.0912871
1622	84	193	0.0912871
1623	84	218	0.0942809
1624	84	176	0.0968246
1625	84	125	0.109545
1626	84	155	0.109545
1627	84	98	0.110096
1628	84	105	0.114208
1629	84	213	0.114208
1630	84	168	0.11547
1631	84	198	0.11547
1632	84	196	0.119523
1633	84	149	0.123443
1634	84	134	0.126592
1635	84	208	0.129099
1636	84	148	0.133333
1637	84	118	0.136237
1638	84	162	0.143788
1639	84	166	0.146385
1640	84	177	0.149071
1641	84	116	0.151911
1642	84	183	0.151911
1643	84	146	0.154919
1644	84	209	0.1557
1645	84	133	0.161374
1646	84	158	0.161374
1647	84	150	0.163956
1648	84	164	0.164992
1649	84	151	0.166667
1650	84	128	0.18009
1651	84	207	0.182574
1652	84	160	0.185164
1653	84	188	0.193649
1654	84	144	0.204524
1655	84	187	0.20702
1656	84	189	0.215166
1657	84	107	0.225924
1658	84	147	0.229539
1659	84	165	0.23094
1660	84	157	0.244949
1661	84	129	0.25064
1662	84	169	0.258199
1663	84	93	0.272475
1664	84	119	0.276026
1665	84	191	0.286039
1666	84	104	0.292353
1667	84	178	0.30429
1668	84	96	0.34641
1669	84	87	0.409946
1670	84	111	0.435286
1671	85	95	0.0357143
1672	85	176	0.0441942
1673	85	105	0.0521286
1674	85	167	0.0833333
1675	85	144	0.140028
1676	85	89	0.174078
1677	85	91	0.182574
1678	85	154	0.208514
1679	86	144	0.023338
1680	86	95	0.0238095
1681	86	131	0.026688
1682	86	107	0.0294628
1683	86	150	0.0299342
1684	86	87	0.0340207
1685	86	177	0.0340207
1686	86	209	0.0355335
1687	86	172	0.0372678
1688	86	111	0.0441511
1689	86	183	0.046225
1690	86	135	0.0502519
1691	86	96	0.0527046
1692	86	168	0.0527046
1693	86	198	0.0527046
1694	86	109	0.0540738
1695	86	167	0.0555556
1696	86	191	0.0580259
1697	86	158	0.0589256
1698	86	176	0.0589256
1699	86	188	0.0589256
1700	86	208	0.0589256
1701	86	147	0.0598684
1702	86	148	0.0608581
1703	86	151	0.0608581
1704	86	119	0.0629941
1705	86	163	0.0629941
1706	86	187	0.0629941
1707	86	90	0.0695048
1708	86	213	0.0695048
1709	86	196	0.0727393
1710	86	174	0.0745356
1711	86	128	0.0821995
1712	86	178	0.0833333
1713	86	149	0.0845154
1714	86	160	0.0845154
1715	86	164	0.0860663
1716	86	118	0.0888336
1717	86	134	0.09245
1718	86	162	0.0937573
1719	86	146	0.0942809
1720	86	129	0.0980581
1721	86	155	0.1
1722	86	165	0.105409
1723	86	97	0.109109
1724	86	157	0.111803
1725	86	121	0.117851
1726	86	133	0.117851
1727	86	189	0.117851
1728	86	166	0.133631
1729	86	136	0.176777
1730	86	117	0.208333
1731	87	144	0.0285831
1732	87	156	0.0297746
1733	87	141	0.0300965
1734	87	190	0.0331133
1735	87	201	0.0340207
1736	87	149	0.0345033
1737	87	153	0.0345033
1738	87	160	0.0345033
1739	87	206	0.0355335
1740	87	94	0.0360844
1741	87	208	0.0360844
1742	87	150	0.0366618
1743	87	148	0.0372678
1744	87	161	0.0379049
1745	87	163	0.0385758
1746	87	155	0.0408248
1747	87	90	0.0425628
1748	87	213	0.0425628
1749	87	140	0.0445435
1750	87	196	0.0445435
1751	87	170	0.0456435
1752	87	182	0.0456435
1753	87	189	0.0481125
1754	87	221	0.0481125
1755	87	193	0.051031
1756	87	164	0.0527046
1757	87	218	0.0527046
1758	87	183	0.0566139
1759	87	165	0.0645497
1760	87	168	0.0645497
1761	87	198	0.0645497
1762	87	133	0.0721688
1763	87	158	0.0721688
1764	87	169	0.0721688
1765	87	176	0.0721688
1766	87	188	0.0721688
1767	87	147	0.0733236
1768	87	187	0.0771517
1769	87	129	0.0800641
1770	87	177	0.0833333
1771	87	184	0.0833333
1772	87	134	0.0849208
1773	87	105	0.0851257
1774	87	146	0.0866025
1775	87	209	0.0870388
1776	87	95	0.0874818
1777	87	162	0.091863
1778	87	117	0.102062
1779	87	166	0.109109
1780	87	151	0.111803
1781	87	98	0.123091
1782	87	118	0.130558
1783	87	93	0.130558
1784	87	104	0.130744
1785	87	191	0.142134
1786	87	128	0.167789
1787	87	116	0.169842
1788	87	178	0.170103
1789	87	157	0.228218
1790	87	119	0.231455
1791	87	96	0.258199
1792	87	111	0.270369
1793	87	107	0.469097
1794	88	214	0.0243975
1795	88	141	0.0269191
1796	88	202	0.0278423
1797	88	113	0.0281718
1798	88	206	0.0317821
1799	88	163	0.0345033
1800	88	212	0.0408248
1801	88	171	0.0716115
1802	88	132	0.0778499
1803	88	130	0.116775
1804	88	170	0.122474
1805	88	156	0.133156
1806	88	201	0.152145
1807	88	100	0.152277
1808	88	179	0.159364
1809	88	159	0.193649
1810	88	101	0.197203
1811	88	140	0.199205
1812	88	173	0.20702
1813	88	99	0.229539
1814	88	123	0.23355
1815	88	182	0.244949
1816	88	106	0.317821
1817	88	92	0.366234
1818	89	164	0.0224733
1819	89	111	0.0230571
1820	89	134	0.0241402
1821	89	146	0.0246183
1822	89	101	0.0268608
1823	89	199	0.0275241
1824	89	131	0.0278747
1825	89	109	0.0282391
1826	89	128	0.0286182
1827	89	178	0.0290129
1828	89	160	0.0294245
1829	89	191	0.030303
1830	89	107	0.0307729
1831	89	158	0.0307729
1832	89	208	0.0307729
1833	89	150	0.0312653
1834	89	129	0.0341394
1835	89	125	0.0348155
1836	89	155	0.0348155
1837	89	112	0.0362977
1838	89	93	0.0371135
1839	89	157	0.0389249
1840	89	172	0.0389249
1841	89	189	0.0410305
1842	89	137	0.0550482
1843	89	165	0.0550482
1844	89	198	0.0550482
1845	89	118	0.0556702
1846	89	167	0.0580259
1847	89	162	0.0587558
1848	89	169	0.0615457
1849	89	176	0.0615457
1850	89	188	0.0615457
1851	89	119	0.0657952
1852	89	187	0.0657952
1853	89	177	0.0710669
1854	89	90	0.0725954
1855	89	110	0.0778499
1856	89	207	0.0870388
1857	89	183	0.0965609
1858	89	105	0.108893
1859	89	96	0.110096
1860	89	127	0.136558
1861	89	144	0.146254
1862	89	124	0.174078
1863	89	154	0.181489
1864	89	102	0.217786
1865	89	95	0.223814
1866	89	91	0.572078
1867	90	144	0.0291979
1868	90	128	0.0342796
1869	90	149	0.0352454
1870	90	160	0.0352454
1871	90	208	0.0368605
1872	90	112	0.0434783
1873	90	209	0.0444554
1874	90	157	0.0466252
1875	90	172	0.0466252
1876	90	189	0.0491473
1877	90	164	0.0538382
1878	90	166	0.0557278
1879	90	146	0.0589768
1880	90	98	0.0628695
1881	90	135	0.0628695
1882	90	137	0.065938
1883	90	103	0.0695048
1884	90	169	0.073721
1885	90	119	0.078811
1886	90	127	0.0817861
1887	90	111	0.0828552
1888	90	134	0.0867472
1889	90	93	0.0889108
1890	90	139	0.0932505
1891	90	117	0.104257
1892	90	116	0.115663
1893	90	131	0.133556
1894	90	162	0.140758
1895	90	121	0.147442
1896	90	133	0.147442
1897	90	136	0.147442
1898	90	95	0.148939
1899	90	96	0.164845
1900	90	118	0.266733
1901	90	107	0.294884
1902	90	110	0.466252
1903	91	111	0.0241825
1904	91	134	0.0253185
1905	91	146	0.0258199
1906	91	101	0.0281718
1907	91	96	0.0288675
1908	91	199	0.0288675
1909	91	128	0.030015
1910	91	178	0.030429
1911	91	149	0.0308607
1912	91	160	0.0308607
1913	91	191	0.0317821
1914	91	107	0.0322749
1915	91	133	0.0322749
1916	91	208	0.0322749
1917	91	142	0.0327913
1918	91	150	0.0327913
1919	91	129	0.0358057
1920	91	125	0.0365148
1921	91	177	0.0372678
1922	91	93	0.0389249
1923	91	118	0.0389249
1924	91	196	0.039841
1925	91	162	0.0410824
1926	91	189	0.0430331
1927	91	164	0.0471405
1928	91	166	0.048795
1929	91	183	0.050637
1930	91	98	0.0550482
1931	91	137	0.057735
1932	91	165	0.057735
1933	91	158	0.0645497
1934	91	169	0.0645497
1935	91	188	0.0645497
1936	91	147	0.0655826
1937	91	119	0.0690066
1938	91	187	0.0690066
1939	91	155	0.0730297
1940	91	102	0.0761387
1941	91	112	0.0761387
1942	91	157	0.0816497
1943	91	207	0.0912871
1944	91	176	0.129099
1945	91	95	0.13041
1946	91	127	0.143223
1947	91	105	0.152277
1948	91	124	0.182574
1949	91	167	0.182574
1950	91	144	0.28122
1951	91	154	0.342624
1952	92	214	0.0206197
1953	92	202	0.023531
1954	92	206	0.0268608
1955	92	171	0.0302614
1956	92	130	0.0657952
1957	92	132	0.0657952
1958	92	179	0.0673435
1959	92	170	0.0690066
1960	92	182	0.0690066
1961	92	173	0.0874818
1962	92	140	0.101015
1963	92	201	0.102869
1964	92	212	0.10351
1965	92	156	0.112537
1966	92	100	0.160872
1967	92	123	0.164488
1968	92	101	0.166667
1969	92	159	0.190941
1970	92	99	0.332564
1971	92	106	0.34919
1972	93	146	0.0301511
1973	93	101	0.0328976
1974	93	199	0.03371
1975	93	109	0.0345857
1976	93	133	0.0376889
1977	93	176	0.0376889
1978	93	147	0.038292
1979	93	209	0.0454545
1980	93	196	0.0465242
1981	93	172	0.0476731
1982	93	166	0.0569803
1983	93	134	0.0591312
1984	93	95	0.0609145
1985	93	135	0.0642824
1986	93	137	0.06742
1987	93	168	0.06742
1988	93	198	0.06742
1989	93	103	0.0710669
1990	93	178	0.0710669
1991	93	160	0.072075
1992	93	208	0.0753778
1993	93	150	0.076584
1994	93	164	0.0825723
1995	93	127	0.0836242
1996	93	125	0.0852803
1997	93	177	0.0870388
1998	93	105	0.0889108
[truncated: 2,374 more rows]

## Sheet: RD-SD nodes
node-id	CODE	Cluster
225	co_auth	7
230	co_auth	7
507	co_auth	10
438	co_auth	10
482	co_auth	10
441	co_auth	10
478	co_auth	10
503	co_auth	10
498	co_auth	10
449	co_auth	10
465	co_auth	10
414	co_auth	10
357	co_auth	10
491	co_auth	10
392	co_auth	10
372	co_auth	10
293	co_auth	10
371	co_auth	10
312	co_auth	10
363	co_auth	10
285	co_auth	10
308	co_auth	10
290	co_auth	10
434	co_auth	12
280	RD	2
489	RD	10
469	RD	10
341	RD	10
281	RD	10
502	RD	12
417	RD	12
423	RD	12
172	SD1	0
163	SD1	0
78	SD1	0
116	SD1	0
162	SD1	0
108	SD1	0
216	SD1	0
97	SD1	0
104	SD1	0
103	SD1	0
95	SD1	0
60	SD1	0
188	SD1	0
168	SD1	0
55	SD1	0
110	SD1	0
149	SD1	0
157	SD1	0
18	SD1	0
52	SD1	0
41	SD1	0
9	SD1	0
14	SD1	0
16	SD1	0
63	SD1	0
10	SD1	0
2	SD1	0
1	SD1	0
4	SD1	0
15	SD1	0
22	SD1	0
7	SD1	0
0	SD1	0
35	SD1	1
33	SD1	1
373	SD1	3
277	SD1	3
241	SD1	3
273	SD1	3
223	SD1	3
257	SD1	3
294	SD1	3
311	SD1	3
217	SD1	3
240	SD1	3
228	SD1	3
219	SD1	3
263	SD1	3
184	SD1	3
196	SD1	3
298	SD1	3
164	SD1	3
155	SD1	3
112	SD1	3
115	SD1	3
138	SD1	3
105	SD1	3
165	SD1	3
244	SD1	3
247	SD1	3
126	SD1	3
145	SD1	3
83	SD1	3
79	SD1	3
132	SD1	3
94	SD1	3
124	SD1	3
62	SD1	3
89	SD1	3
96	SD1	3
190	SD1	3
222	SD1	3
77	SD1	3
136	SD1	3
141	SD1	3
80	SD1	3
122	SD1	3
37	SD1	3
91	SD1	3
43	SD1	3
59	SD1	3
30	SD1	3
71	SD1	3
13	SD1	3
113	SD1	3
12	SD1	3
38	SD1	3
20	SD1	3
28	SD1	3
32	SD1	3
39	SD1	3
84	SD1	3
93	SD1	3
75	SD1	3
74	SD1	3
8	SD1	3
256	SD1	4
233	SD1	4
227	SD1	4
267	SD1	4
175	SD1	4
186	SD1	4
282	SD1	4
239	SD1	4
212	SD1	4
156	SD1	4
150	SD1	4
237	SD1	4
76	SD1	4
137	SD1	4
147	SD1	4
118	SD1	4
148	SD1	4
140	SD1	4
185	SD1	4
352	SD1	4
99	SD1	4
42	SD1	4
46	SD1	4
69	SD1	4
45	SD1	4
142	SD1	4
90	SD1	4
49	SD1	4
64	SD1	4
31	SD1	4
67	SD1	4
107	SD1	4
25	SD1	4
48	SD1	4
65	SD1	4
53	SD1	4
26	SD1	4
17	SD1	4
5	SD1	4
54	SD1	4
11	SD1	4
27	SD1	4
44	SD1	4
3	SD1	4
174	SD1	5
171	SD1	5
473	SD1	5
380	SD1	5
358	SD1	5
326	SD1	5
292	SD1	5
242	SD1	5
152	SD1	5
221	SD1	6
208	SD1	6
169	SD1	6
154	SD1	6
177	SD1	6
195	SD1	6
187	SD1	6
131	SD1	6
254	SD1	7
252	SD1	7
272	SD1	7
204	SD1	7
378	SD1	7
215	SD1	7
214	SD1	7
246	SD1	7
183	SD1	7
158	SD1	7
178	SD1	7
207	SD1	7
192	SD1	7
198	SD1	7
201	SD1	7
153	SD1	7
182	SD1	7
170	SD1	7
377	SD1	9
409	SD1	9
415	SD1	9
361	SD1	9
342	SD1	9
362	SD1	9
368	SD1	9
370	SD1	9
393	SD1	9
360	SD1	9
369	SD1	9
367	SD1	9
301	SD1	9
291	SD1	9
304	SD1	9
305	SD1	9
344	SD1	9
288	SD1	9
319	SD1	9
316	SD1	9
320	SD1	9
264	SD1	9
310	SD1	9
354	SD1	9
255	SD1	9
307	SD1	9
289	SD1	9
302	SD1	9
398	SD1	9
268	SD1	9
297	SD1	9
493	SD1	9
258	SD1	9
328	SD1	9
262	SD1	9
259	SD1	9
313	SD1	9
296	SD1	9
261	SD1	9
275	SD1	9
303	SD1	9
335	SD1	9
325	SD1	9
269	SD1	9
300	SD1	9
276	SD1	9
249	SD1	9
253	SD1	9
388	SD1	11
351	SD1	11
416	SD1	11
432	SD1	11
400	SD1	11
314	SD1	11
394	SD1	11
366	SD1	11
492	SD1	12
497	SD1	12
481	SD1	12
471	SD1	12
455	SD1	12
490	SD1	12
479	SD1	12
448	SD1	12
458	SD1	12
487	SD1	12
442	SD1	12
504	SD1	12
454	SD1	12
476	SD1	12
485	SD1	12
462	SD1	12
447	SD1	12
506	SD1	12
443	SD1	12
499	SD1	12
424	SD1	12
408	SD1	12
453	SD1	12
475	SD1	12
399	SD1	12
477	SD1	12
422	SD1	12
459	SD1	12
440	SD1	12
411	SD1	12
402	SD1	12
425	SD1	12
436	SD1	12
418	SD1	12
463	SD1	12
461	SD1	12
457	SD1	12
431	SD1	12
420	SD1	12
464	SD1	12
412	SD1	12
389	SD1	12
509	SD1	12
403	SD1	12
450	SD1	12
446	SD1	12
365	SD1	12
321	SD1	12
474	SD1	13
456	SD1	13
488	SD1	13
381	SD1	13
390	SD1	13
374	SD1	13
460	SD1	13
451	SD1	13
494	SD1	13
452	SD1	13
435	SD1	13
396	SD1	13
444	SD1	13
430	SD1	13
383	SD1	13
391	SD1	13
397	SD1	13
419	SD1	13
445	SD1	13
505	SD1	13
405	SD1	13
429	SD1	13
376	SD1	13
350	SD1	13
407	SD1	13
410	SD1	13
353	SD1	13
468	SD1	13
386	SD1	13
382	SD1	13
323	SD1	13
337	SD1	13
428	SD1	13
333	SD1	13
329	SD1	13
347	SD1	13
349	SD1	13
322	SD1	13
338	SD1	13
343	SD1	13
340	SD1	13
348	SD1	13
356	SD1	13
315	SD1	13
508	SD2	2
484	SD2	2
135	SD2	2
160	SD2	2
231	SD2	2
125	SD2	2
283	SD2	2
467	SD2	2
318	SD2	2
127	SD2	2
139	SD2	2
130	SD2	2
146	SD2	2
176	SD2	2
120	SD2	2
128	SD2	2
123	SD2	2
433	SD2	2
199	SD2	2
213	SD2	2
129	SD2	2
159	SD2	2
133	SD2	2
191	SD2	2
224	SD2	2
88	SD2	2
109	SD2	2
143	SD2	2
85	SD2	2
81	SD2	2
274	SD2	2
106	SD2	2
70	SD2	2
68	SD2	2
100	SD2	2
72	SD2	2
92	SD2	2
111	SD2	2
51	SD2	2
58	SD2	2
34	SD2	2
57	SD2	2
82	SD2	2
121	SD2	2
50	SD2	2
119	SD2	2
203	SD2	2
101	SD2	2
29	SD2	2
87	SD2	2
151	SD2	2
114	SD2	2
364	SD2	2
24	SD2	2
40	SD2	2
134	SD2	2
161	SD2	2
339	SD2	2
23	SD2	2
66	SD2	2
102	SD2	2
117	SD2	2
21	SD2	2
73	SD2	2
56	SD2	2
61	SD2	2
86	SD2	2
19	SD2	2
47	SD2	2
144	SD2	2
466	SD2	2
36	SD2	2
98	SD2	2
6	SD2	2
406	SD2	5
379	SD2	5
271	SD2	5
270	SD2	5
179	SD2	7
401	SD2	8
385	SD2	8
470	SD2	8
437	SD2	8
346	SD2	8
284	SD2	8
384	SD2	8
324	SD2	8
286	SD2	8
220	SD2	8
235	SD2	8
248	SD2	8
234	SD2	8
210	SD2	8
236	SD2	8
266	SD2	8
206	SD2	8
345	SD2	8
209	SD2	8
205	SD2	8
250	SD2	8
232	SD2	8
194	SD2	8
197	SD2	8
334	SD2	8
226	SD2	8
180	SD2	8
332	SD2	8
355	SD2	8
306	SD2	8
309	SD2	8
287	SD2	8
173	SD2	8
202	SD2	8
189	SD2	8
375	SD2	8
181	SD2	8
218	SD2	8
166	SD2	8
413	SD2	8
243	SD2	8
327	SD2	8
229	SD2	8
251	SD2	8
167	SD2	8
483	SD2	8
245	SD2	8
193	SD2	8
200	SD2	8
359	SD2	8
496	SD2	10
472	SD2	10
495	SD2	10
500	SD2	10
501	SD2	10
421	SD2	10
426	SD2	10
439	SD2	10
486	SD2	10
395	SD2	10
404	SD2	10
387	SD2	10
295	SD2	10
260	SD2	10
331	SD2	10
336	SD2	10
279	SD2	10
278	SD2	10
238	SD2	10
299	SD2	10
317	SD2	10
265	SD2	10
211	SD2	10
330	SD3	10

## Sheet: RD-SD links
Link-id	node-1-id	node2-id	Similarity
4	0	7	0.0489116
6	0	22	0.179204
7	0	15	0.284555
8	0	4	0.28677
9	0	1	0.389396
10	0	2	0.453247
27	1	7	0.0657952
28	1	10	0.0796819
29	1	22	0.160709
30	1	2	0.22171
31	1	4	0.231455
32	1	15	0.344502
39	2	63	0.026774
42	2	7	0.038292
43	2	10	0.0463739
44	2	22	0.116913
45	2	15	0.178218
46	2	4	0.179605
48	3	44	0.0377426
49	3	27	0.0392232
51	3	11	0.0644826
52	3	54	0.107417
53	3	5	0.214834
54	3	17	0.228852
55	3	26	0.267577
60	4	63	0.0372678
67	4	16	0.0944911
68	4	10	0.129099
69	4	14	0.156174
70	4	7	0.159901
71	4	15	0.186052
72	4	22	0.195283
78	5	53	0.0380693
79	5	65	0.0380693
80	5	48	0.0418854
81	5	54	0.0666667
82	5	25	0.0968246
84	5	11	0.18009
85	5	26	0.20381
86	5	17	0.266312
87	6	98	0.0131306
88	6	36	0.03371
89	6	466	0.0372678
90	6	144	0.0395285
91	6	47	0.0778499
99	7	10	0.0550482
100	7	9	0.06742
101	7	15	0.0793329
102	7	16	0.0805823
103	7	41	0.0923186
115	8	74	0.0264906
116	8	75	0.0270369
117	8	93	0.0270369
118	8	84	0.0276184
120	8	39	0.0367359
121	8	32	0.0374634
122	8	28	0.110378
123	8	20	0.128499
124	8	38	0.291053
129	9	22	0.0823387
130	9	41	0.0912871
131	9	52	0.0922531
132	9	25	0.223607
133	9	10	0.244949
134	9	16	0.358569
135	9	18	0.368932
145	10	41	0.0745356
146	10	22	0.100844
147	10	52	0.112987
148	10	18	0.258199
149	10	16	0.39036
157	11	65	0.0342796
158	11	48	0.0377157
159	11	107	0.0474579
160	11	18	0.0547997
162	11	25	0.116248
163	11	17	0.239801
164	11	26	0.305868
165	12	113	0.0435194
174	13	39	0.05547
176	13	28	0.0666667
179	13	71	0.08
180	13	74	0.08
181	13	93	0.0816497
182	13	30	0.0948683
183	13	59	0.1
184	13	43	0.104447
185	13	91	0.132453
186	13	20	0.145521
187	13	32	0.169706
188	13	37	0.174574
195	14	63	0.023281
202	14	157	0.0373327
203	14	41	0.0450835
204	14	149	0.0774839
205	14	110	0.0784116
206	14	15	0.0968549
207	14	52	0.273363
208	14	22	0.38631
230	15	41	0.12532
231	15	52	0.126646
232	15	22	0.322959
233	16	149	0.0468807
234	16	22	0.0984136
235	16	41	0.109109
236	16	52	0.110264
237	16	18	0.188982
249	17	55	0.0631614
253	17	25	0.0773566
255	17	53	0.0912449
256	17	65	0.0912449
257	17	67	0.0966015
259	17	31	0.108346
260	17	54	0.213049
261	17	26	0.325662
275	18	54	0.0608581
277	18	65	0.0695048
278	18	64	0.0762493
279	18	26	0.124035
280	18	25	0.294628
304	19	86	0.063693
310	19	61	0.0742781
311	19	56	0.0758098
312	19	36	0.0839839
313	19	73	0.0849548
315	19	21	0.0903713
316	19	117	0.0928477
317	19	102	0.111417
318	19	466	0.123797
319	19	66	0.148556
330	20	122	0.0428746
331	20	80	0.0442807
332	20	71	0.0485071
333	20	74	0.0485071
334	20	75	0.0495074
335	20	93	0.0495074
336	20	84	0.0505722
337	20	38	0.20498
362	21	86	0.0556415
367	21	61	0.0648886
368	21	102	0.0648886
369	21	73	0.0742156
370	21	23	0.0769484
372	21	117	0.0811107
373	21	339	0.0844777
374	21	144	0.0860309
375	21	66	0.0973329
387	22	63	0.0388148
392	22	41	0.0751646
396	22	110	0.0950765
397	22	52	0.36081
455	23	86	0.0542326
460	23	117	0.0790569
461	23	144	0.0838525
462	23	102	0.0948683
463	23	161	0.111803
464	23	339	0.123508
465	23	47	0.13762
466	23	134	0.153393
467	23	66	0.158114
468	23	40	0.167705
469	23	24	0.394676
486	24	364	0.0422955
517	24	359	0.101274
518	24	66	0.11094
519	24	200	0.11767
520	24	114	0.124035
521	24	151	0.126886
522	24	47	0.144841
523	24	87	0.190885
524	24	161	0.196116
525	24	134	0.235435
526	24	40	0.294174
539	25	64	0.0539164
540	25	31	0.0656532
541	25	65	0.073721
542	25	48	0.0811107
543	25	26	0.263117
546	26	168	0.0209657
548	26	188	0.0226455
558	26	44	0.047741
560	26	55	0.0537086
563	26	31	0.069098
564	26	64	0.0756605
565	26	65	0.103452
592	27	49	0.0986394
593	27	90	0.102899
594	27	67	0.105963
595	27	54	0.109545
597	27	142	0.128103
598	27	64	0.182998
599	27	45	0.228571
600	27	69	0.292119
601	27	31	0.482808
612	28	141	0.026688
613	28	136	0.0277778
614	28	122	0.0294628
615	28	77	0.0363696
616	28	59	0.0555556
617	28	43	0.0580259
618	28	39	0.09245
619	28	38	0.112687
670	29	101	0.116775
671	29	98	0.118176
672	29	203	0.119523
673	29	119	0.139686
674	29	50	0.172133
675	29	121	0.191741
676	29	82	0.23578
677	29	57	0.326377
678	29	34	0.368932
679	29	58	0.459619
703	30	38	0.0801784
705	30	80	0.0866025
706	30	75	0.0968246
707	30	84	0.0989071
708	30	43	0.110096
709	30	71	0.126491
710	30	37	0.138013
711	30	91	0.188484
712	30	59	0.210819
713	30	32	0.290689
744	31	46	0.111979
746	31	90	0.127386
747	31	107	0.134014
748	31	69	0.135613
749	31	67	0.147576
750	31	54	0.169516
751	31	142	0.17841
752	31	49	0.183169
753	31	64	0.283183
754	31	45	0.291807
761	32	222	0.0371391
765	32	113	0.1066
766	32	71	0.113137
767	32	39	0.11767
768	32	38	0.119523
769	32	43	0.123091
770	32	80	0.129099
771	32	190	0.147573
772	32	96	0.147959
773	32	75	0.173205
774	32	93	0.173205
775	32	59	0.188562
776	32	84	0.206419
777	32	74	0.226274
778	32	89	0.288874
779	32	37	0.339467
780	32	62	0.40853
781	32	91	0.487025
782	33	35	0.288675
829	34	51	0.0890871
830	34	56	0.096225
832	34	111	0.116248
837	34	92	0.131306
839	34	61	0.141421
841	34	73	0.143777
842	34	72	0.15097
843	34	121	0.16169
845	34	82	0.210298
846	34	57	0.245737
847	34	58	0.484481
869	36	100	0.0502519
881	36	102	0.0904534
882	36	58	0.0953463
884	36	40	0.1066
885	36	68	0.116311
886	36	92	0.139973
887	36	117	0.150756
888	36	47	0.157459
889	36	56	0.184637
890	36	70	0.186371
898	37	190	0.06506
900	37	43	0.0759737
902	37	59	0.109109
903	37	38	0.110657
904	37	80	0.119523
905	37	74	0.130931
906	37	75	0.133631
907	37	84	0.136505
908	37	89	0.162088
909	37	62	0.200574
910	37	91	0.202326
924	38	124	0.0515539
933	38	77	0.0737711
934	38	59	0.0845154
935	38	62	0.0887794
936	38	84	0.105736
949	39	124	0.0422955
950	39	59	0.046225
951	39	136	0.046225
952	39	91	0.0551039
953	39	93	0.0566139
954	39	43	0.0965609
974	40	364	0.0539164
978	40	100	0.0589256
997	40	111	0.116248
998	40	106	0.129099
1000	40	51	0.133631
1001	40	102	0.141421
1002	40	56	0.144338
1007	40	134	0.171499
1008	40	274	0.1875
1009	40	92	0.19696
1010	40	50	0.204124
1011	40	61	0.212132
1012	40	66	0.212132
1013	40	151	0.215666
1014	40	87	0.243332
1015	40	47	0.246183
1016	40	117	0.265165
1059	41	157	0.0862582
1060	41	52	0.105269
1061	41	110	0.158114
1062	41	60	0.255377
1063	41	95	0.276658
1065	42	55	0.0385758
1069	42	44	0.0514344
1080	42	99	0.0845154
1083	42	69	0.09759
1084	42	352	0.111187
1087	42	185	0.113961
1088	42	140	0.118217
1090	42	107	0.154303
1092	42	67	0.212398
1093	42	142	0.21398
1094	42	49	0.219687
1095	42	53	0.222911
1096	42	54	0.243975
1097	42	48	0.245256
1098	42	148	0.260133
1099	42	118	0.262071
1100	42	90	0.27501
1101	42	147	0.303046
1102	42	64	0.326056
1103	42	65	0.445823
1120	43	93	0.0710669
1121	43	84	0.0725954
1122	43	59	0.0870388
1123	43	62	0.0914301
1124	43	74	0.104447
1151	44	45	0.0549857
1152	44	64	0.0880451
1153	44	54	0.105409
1182	45	48	0.163868
1183	45	54	0.182574
1184	45	46	0.215365
1185	45	90	0.244998
1186	45	49	0.258341
1187	45	107	0.268055
1188	45	65	0.297878
1189	45	64	0.304997
1190	45	53	0.327666
1191	45	67	0.340594
1213	46	55	0.0435194
1220	46	142	0.0724207
1221	46	54	0.0825723
1222	46	140	0.0889108
1223	46	137	0.103418
1224	46	64	0.11495
1225	46	49	0.12392
1226	46	67	0.139777
1227	46	76	0.189536
1296	47	56	0.1066
1298	47	87	0.119808
1299	47	102	0.139262
1301	47	144	0.153864
1303	47	161	0.164122
1304	47	51	0.164488
1305	47	81	0.174078
1306	47	117	0.174078
1307	47	70	0.191291
1308	47	66	0.208893
1309	47	72	0.222998
1310	47	50	0.26801
1311	47	68	0.295468
1317	48	118	0.0899843
1318	48	107	0.0993399
1319	48	67	0.121547
1320	48	90	0.236067
1321	48	64	0.244899
1322	48	54	0.251312
1323	48	53	0.287019
1324	48	65	0.287019
1338	49	99	0.0519875
1348	49	76	0.118108
1350	49	118	0.128965
1353	49	54	0.18009
1354	49	147	0.186411
1355	49	53	0.205677
1356	49	67	0.217752
1357	49	142	0.263249
1358	49	65	0.377075
1359	49	90	0.451107
1415	50	70	0.10574
1418	50	102	0.11547
1419	50	56	0.117851
1422	50	193	0.136083
1426	50	57	0.160514
1427	50	73	0.17609
1428	50	92	0.178685
1429	50	85	0.181848
1430	50	58	0.182574
1431	50	61	0.19245
1432	50	66	0.19245
1433	50	72	0.215717
1434	50	51	0.327327
1489	51	143	0.0874818
1490	51	117	0.0944911
1491	51	109	0.0958315
1492	51	68	0.116642
1493	51	85	0.178571
1494	51	72	0.181568
1512	52	95	0.12904
1513	52	110	0.159787
1514	52	149	0.162831
1515	52	103	0.191489
1516	52	104	0.19153
1533	53	99	0.065938
1535	53	67	0.138092
1536	53	64	0.254385
1537	53	90	0.286079
1538	53	54	0.342624
1539	53	65	0.391304
1578	54	69	0.1
1582	54	90	0.187867
1583	54	65	0.342624
1584	54	64	0.612531
1593	55	97	0.0366618
1594	55	107	0.0416667
1595	55	188	0.0790569
1596	55	216	0.090167
1597	55	168	0.19518
1618	56	102	0.0816497
1619	56	58	0.0968246
1620	56	117	0.102062
1621	56	92	0.113715
1622	56	61	0.122474
1659	57	88	0.154881
1660	57	82	0.169128
1661	57	73	0.190789
1662	57	203	0.195047
1663	57	101	0.217786
1664	57	121	0.286079
1665	57	119	0.29308
1666	57	58	0.362659
1705	58	100	0.0527046
1714	58	86	0.0813489
1716	58	111	0.103975
1717	58	92	0.117444
1719	58	61	0.126491
1724	58	98	0.139272
1727	58	121	0.162698
1730	58	73	0.217009
1731	58	82	0.269319
1742	59	136	0.0555556
1744	59	190	0.0745356
1746	59	122	0.0883883
1748	59	84	0.104257
1749	59	77	0.109109
1750	59	91	0.132453
1751	59	71	0.133333
1752	59	74	0.133333
1753	59	62	0.153191
1754	59	89	0.154746
1761	60	63	0.0219793
1788	60	108	0.104989
1789	60	162	0.130435
1790	60	157	0.158604
1791	60	97	0.168526
1792	60	116	0.184213
1793	60	110	0.188434
1794	60	103	0.19356
1795	60	149	0.219455
1796	60	104	0.251681
1797	60	95	0.347826
1835	61	224	0.0458831
1847	61	111	0.0986394
1850	61	68	0.123443
1851	61	117	0.15
1852	61	66	0.16
1853	61	151	0.213498
1854	61	92	0.334252
1866	62	94	0.0408475
1867	62	132	0.0415227
1868	62	136	0.0656532
1869	62	79	0.0772539
1871	62	122	0.0928477
1872	62	71	0.131306
1873	62	141	0.147181
1874	62	80	0.167812
1875	62	77	0.17192
1876	62	96	0.213697
1877	62	91	0.243487
1878	62	89	0.24383
1879	62	84	0.273793
1880	62	75	0.294831
1881	62	93	0.375239
1882	62	74	0.446442
1887	63	103	0.0217443
1888	63	95	0.0219793
1889	63	168	0.0251976
1890	63	188	0.0272166
1891	63	216	0.046562
1929	64	118	0.11963
1931	64	107	0.154079
1932	64	69	0.167054
1933	64	142	0.195355
1934	64	67	0.201989
1935	64	90	0.23538
1936	64	65	0.445174
1973	65	118	0.122679
1977	65	69	0.190347
1978	65	142	0.200334
1979	65	67	0.248566
1980	65	90	0.429119
2028	66	100	0.0666667
2030	66	86	0.0685994
2040	66	466	0.1
2042	66	92	0.148556
2043	66	68	0.154303
2044	66	111	0.164399
2045	66	70	0.164833
2046	66	339	0.182264
2047	66	144	0.212132
2048	66	73	0.213498
2049	66	134	0.218282
2050	66	88	0.222834
2051	66	161	0.235702
2052	66	117	0.45
2053	66	102	0.48
2087	67	148	0.150407
2088	67	90	0.20444
2089	67	142	0.212095
2090	67	118	0.285738
2091	67	107	0.28677
2137	68	100	0.0514344
2156	68	85	0.0874818
2165	68	92	0.114614
2167	68	121	0.158777
2168	68	191	0.178704
2169	68	98	0.18122
2170	68	117	0.192879
2171	68	70	0.211952
2172	68	72	0.222375
2173	68	73	0.258841
2174	68	81	0.286563
2194	69	147	0.0690066
2243	70	88	0.102029
2244	70	92	0.102029
2245	70	98	0.104859
2246	70	134	0.116602
2247	70	73	0.125684
2254	71	83	0.0408248
2256	71	222	0.0525226
2258	71	145	0.0632456
2260	71	122	0.0707107
2261	71	126	0.0730297
2266	71	190	0.0894427
2267	71	113	0.0904534
2268	71	96	0.116248
2269	71	74	0.12
2270	71	84	0.125109
2271	71	89	0.148556
2272	71	80	0.292119
2273	71	77	0.305505
2324	72	109	0.0541332
2336	72	193	0.0849208
2343	72	85	0.121046
2344	72	133	0.125615
2347	72	73	0.170935
2348	72	143	0.172958
2349	72	159	0.183027
2350	72	129	0.197666
2351	72	81	0.228755
2352	72	101	0.306622
2397	73	100	0.0508329
2400	73	86	0.0523066
2410	73	111	0.100282
2416	73	102	0.121999
2418	73	82	0.17317
2419	73	121	0.183073
2420	73	117	0.190623
2421	73	98	0.197011
2422	73	81	0.217855
2423	73	88	0.226546
2427	74	222	0.0525226
2429	74	94	0.0622171
2430	74	136	0.0666667
2431	74	113	0.0904534
2432	74	122	0.106066
2433	74	79	0.11767
2434	74	77	0.130931
2435	74	91	0.132453
2436	74	80	0.146059
2437	74	89	0.148556
2438	74	141	0.160128
2439	74	96	0.209246
2440	74	84	0.250217
2441	74	93	0.285774
2442	74	75	0.408248
2453	75	94	0.148167
2454	75	89	0.15162
2455	75	96	0.189832
2456	75	93	0.208333
2457	75	84	0.255377
2458	75	79	0.280224
2492	76	118	0.10567
2493	76	137	0.123208
2494	76	237	0.138568
2495	76	150	0.16129
2496	76	142	0.201319
2497	76	156	0.209585
2498	76	140	0.211851
2499	76	148	0.233087
2500	77	94	0.0226281
2508	77	79	0.042796
2509	77	83	0.0445435
2513	77	247	0.0698857
2515	77	122	0.0771517
2516	77	222	0.0859602
2517	77	190	0.09759
2518	77	113	0.0986928
2519	77	136	0.109109
2520	77	91	0.115615
2521	77	96	0.152204
2522	77	84	0.182006
2523	77	89	0.20261
2524	77	93	0.222718
2525	77	80	0.278887
2526	78	94	0.0518476
2527	78	149	0.0620174
2530	79	89	0.0364179
2532	79	93	0.040032
2533	79	84	0.040893
2534	79	96	0.11399
2535	79	94	0.16269
2544	80	83	0.0372678
2550	80	247	0.0877058
2553	80	141	0.116941
2555	80	244	0.123443
2556	80	89	0.135613
2557	80	93	0.149071
2558	80	84	0.228416
2629	81	213	0.0646096
2633	81	199	0.0724418
2641	81	433	0.0939423
2648	81	123	0.119048
2649	81	191	0.139994
2653	81	128	0.158114
2654	81	119	0.178484
2655	81	88	0.185695
2656	81	159	0.235857
2657	81	98	0.251666
2658	81	133	0.252149
2659	81	129	0.26452
2660	81	121	0.269498
2661	81	120	0.309295
2707	82	101	0.155315
2708	82	203	0.162583
2709	82	159	0.175118
2710	82	121	0.208656
2711	82	119	0.253347
2712	82	98	0.338172
2714	83	165	0.0283069
2719	83	105	0.0379049
2720	83	96	0.0474579
2721	83	141	0.0980581
2722	83	93	0.125
2723	83	138	0.219971
2724	83	84	0.340503
2725	84	94	0.0216219
2727	84	165	0.0289157
2738	84	122	0.073721
2739	84	141	0.133556
2740	84	89	0.232321
2741	84	93	0.29794
2749	85	280	0.0259587
2768	85	176	0.0328976
2782	85	109	0.0638877
2785	85	146	0.0678844
2786	85	143	0.0874818
2787	85	128	0.0896421
2788	85	123	0.0944911
2789	85	88	0.105279
2790	85	193	0.133631
2797	86	280	0.0235571
2821	86	176	0.0298541
2831	86	111	0.0563884
2832	86	134	0.0623918
2833	86	106	0.0626224
2834	86	88	0.063693
2853	87	364	0.0349856
2869	87	130	0.0573539
2880	87	114	0.102598
2882	87	117	0.114708
2883	87	106	0.125656
2884	87	88	0.127804
2885	87	151	0.139942
2886	87	161	0.216295
2887	87	134	0.306028
2939	88	100	0.0618984
2951	88	111	0.122113
2952	88	123	0.123797
2954	88	102	0.148556
2955	88	119	0.174004
2956	88	128	0.176166
2957	88	117	0.185695
2958	88	121	0.222925
2959	88	120	0.241225
2965	89	93	0.15162
2966	89	190	0.166091
2967	89	113	0.167968
2968	89	91	0.245959
2969	89	96	0.280626
2996	90	107	0.148522
2999	90	142	0.219694
3007	91	222	0.0521759
3009	91	113	0.0798723
3012	91	190	0.15796
3061	92	117	0.139272
3062	92	151	0.311501
3063	93	94	0.0211667
3079	93	222	0.0536056
3081	93	124	0.0622573
3083	93	138	0.0733236
3084	93	113	0.0923186
3085	93	141	0.130744
3086	93	122	0.144338
3087	93	96	0.332205
3091	94	96	0.0602716
3096	95	163	0.0444554
3099	95	108	0.0699926
3102	95	162	0.108696
3103	95	103	0.12904
3104	95	157	0.140981
3105	95	149	0.146303
3106	95	97	0.149801
3107	95	104	0.174241
3108	95	110	0.249002
3126	96	222	0.0457922
3128	96	115	0.0626993
3129	96	190	0.0693167
3131	96	113	0.10515
3132	96	141	0.148916
3144	97	116	0.0991704
3145	97	168	0.107335
3146	97	162	0.112351
3147	97	104	0.116732
3148	97	216	0.119005
3149	97	110	0.121731
3150	97	149	0.126019
3151	97	163	0.153168
3152	97	103	0.166724
3153	97	108	0.195938
3154	97	188	0.208683
3213	98	123	0.127231
3214	98	120	0.135613
3215	98	143	0.154037
3216	98	101	0.163555
3217	98	121	0.171203
3218	98	159	0.1939
3219	98	119	0.238442
3255	99	147	0.0597614
3256	99	118	0.0620174
3258	99	170	0.0845154
3259	99	142	0.101274
3267	100	111	0.0547997
3268	100	102	0.0666667
3269	100	117	0.0833333
3279	101	280	0.0239114
3297	101	176	0.030303
3316	101	109	0.058849
3325	101	128	0.165145
3326	101	203	0.186097
3327	101	159	0.221079
3328	101	143	0.241747
3329	101	119	0.244677
3330	101	121	0.268687
3361	102	466	0.1
3364	102	144	0.176777
3365	102	117	0.35
3391	103	108	0.155799
3392	103	157	0.156908
3393	103	162	0.172053
3394	103	149	0.180923
3395	103	163	0.19791
3396	103	110	0.226365
3397	103	104	0.536284
3428	104	162	0.0968004
3429	104	163	0.0989759
3432	104	116	0.143546
3433	104	157	0.188329
3434	104	149	0.195439
3435	104	110	0.197779
3460	105	132	0.058722
3461	105	141	0.0594701
3463	105	126	0.0678064
3464	105	112	0.0903713
3465	105	145	0.234888
3517	106	245	0.0442807
3544	106	274	0.0968246
3545	106	151	0.111369
3547	106	200	0.129099
3548	106	134	0.154983
3549	106	161	0.172133
3550	106	114	0.204124
3551	106	130	0.296683
3589	107	147	0.163663
3590	107	148	0.163903
3592	107	142	0.1849
3593	107	118	0.198148
3598	108	157	0.0851085
3599	108	149	0.0883213
3600	108	116	0.0926721
3601	108	162	0.122487
3602	108	110	0.140839
3603	108	163	0.25048
3612	109	280	0.0232182
3631	109	143	0.0521641
3633	109	146	0.0607177
3634	109	128	0.160357
3680	110	163	0.130739
3681	110	162	0.134595
3682	110	157	0.141842
3683	110	149	0.181164
3749	111	161	0.116248
3750	111	134	0.119618
3751	111	117	0.164399
3772	112	115	0.0656218
3773	112	124	0.0989541
3774	112	141	0.103905
3775	112	145	0.153897
3776	112	126	0.296174
3777	112	132	0.307794
3783	113	222	0.0791808
3784	113	190	0.112367
3813	114	364	0.0340997
3836	114	139	0.0456435
3857	114	144	0.0790569
3858	114	274	0.0790569
3859	114	127	0.0803219
3860	114	200	0.0948683
3862	114	134	0.108465
3863	114	161	0.158114
3871	115	132	0.0639602
3872	115	155	0.0665027
3873	115	124	0.0822516
3874	115	222	0.0885268
3875	115	126	0.14771
3892	116	188	0.0285133
3900	116	163	0.0706322
3902	116	157	0.0933317
3903	116	172	0.125039
3904	116	149	0.213081
3922	117	364	0.0381246
3948	117	127	0.0898027
3951	117	339	0.130189
3952	117	274	0.132583
3953	117	134	0.151585
3954	117	161	0.235702
3955	117	144	0.309359
3976	118	185	0.125436
3977	118	142	0.157019
3978	118	148	0.190885
3979	118	147	0.222375
4004	119	433	0.128374
4005	119	123	0.130145
4007	119	318	0.147242
4008	119	120	0.157792
4009	119	128	0.172853
4010	119	143	0.289178
4011	119	159	0.317345
4012	119	203	0.333914
4013	119	121	0.37497
4063	120	467	0.0392837
4099	120	191	0.128586
4100	120	203	0.135015
4101	120	133	0.141535
4102	120	121	0.173276
4103	120	129	0.200446
4104	120	159	0.219971
4105	120	143	0.222718
4177	121	123	0.114332
4184	121	433	0.169165
4185	121	318	0.181902
4186	121	143	0.18524
4187	121	203	0.252092
4188	121	128	0.325396
4189	121	159	0.326705
4196	122	136	0.0883883
4197	122	141	0.141535
4198	122	124	0.215666
4230	123	283	0.109599
4231	123	199	0.140859
4232	123	213	0.175882
4233	123	146	0.179605
4234	123	125	0.218218
4260	124	136	0.0508329
4261	124	145	0.0723364
4262	124	141	0.0976773
4263	124	132	0.120561
4264	124	155	0.125353
4265	124	126	0.222738
4270	125	483	0.0294245
4272	125	280	0.0299745
4287	125	176	0.0379869
4293	125	167	0.109109
4294	125	199	0.110657
4295	125	251	0.116642
4296	125	129	0.134687
4297	125	283	0.143499
4298	125	213	0.164488
4299	125	159	0.166282
4300	125	133	0.171184
4301	125	146	0.195965
4315	126	132	0.259808
4316	126	145	0.288675
4360	127	176	0.0312653
4388	127	134	0.0871214
4390	127	274	0.0952501
4391	127	229	0.0967742
4392	127	129	0.110855
4393	127	144	0.127
4394	127	161	0.127
4453	128	176	0.0550482
4461	128	433	0.155963
4462	128	318	0.186339
4463	128	143	0.19518
4464	128	159	0.220885
4508	129	467	0.0419961
4530	129	213	0.0697863
4537	129	283	0.0761019
4539	129	167	0.0771517
4547	129	327	0.108359
4553	129	231	0.176347
4554	129	203	0.185577
4555	129	251	0.185577
4556	129	191	0.206197
4557	129	143	0.214286
4558	129	146	0.249423
4559	129	133	0.302614
4560	129	159	0.372334
4605	130	160	0.0410997
4609	130	243	0.0600481
4610	130	466	0.0625
4611	130	413	0.084275
4612	130	134	0.121268
4613	130	144	0.132583
4614	130	245	0.151585
4615	130	274	0.15468
4616	130	161	0.235702
4617	131	187	0.0478365
4618	131	195	0.102598
4619	131	177	0.191346
4620	131	154	0.260133
4621	131	169	0.278207
4624	132	141	0.050637
4625	132	155	0.0519875
4627	132	145	0.125
4678	133	166	0.0494166
4684	133	283	0.0644826
4694	133	167	0.0980581
4701	133	191	0.139771
4702	133	146	0.140894
4703	133	231	0.1681
4704	133	251	0.262071
4705	133	159	0.323788
4765	134	151	0.147945
4766	134	274	0.150061
4767	134	339	0.221028
4768	134	161	0.400163
4821	135	218	0.0548408
4826	135	161	0.0796819
4828	135	200	0.143427
4829	135	181	0.147542
4839	136	164	0.0457869
4840	136	298	0.0491473
4841	136	141	0.0533761
4842	136	196	0.0898027
4843	136	138	0.119737
4868	137	212	0.114587
4869	137	239	0.117786
4870	137	352	0.118913
4871	137	140	0.12643
4872	137	147	0.129641
4873	137	156	0.200125
4874	137	150	0.215614
4875	137	142	0.219694
4876	137	148	0.36167
4886	138	155	0.0295269
4887	138	184	0.0303588
4888	138	196	0.0322581
4889	138	263	0.0488824
4890	138	247	0.0575197
4891	138	165	0.0747203
4892	138	244	0.121435
4930	139	161	0.0481125
4931	139	339	0.0531494
4932	139	144	0.0721688
4933	139	160	0.402694
4975	140	237	0.113754
4976	140	185	0.125739
4977	140	156	0.19356
4978	140	142	0.212486
4979	140	148	0.287019
4980	140	147	0.334367
4981	140	150	0.423702
5032	142	185	0.102418
5036	142	352	0.133235
5037	142	150	0.143799
5038	142	237	0.172958
5039	142	147	0.302614
5040	142	156	0.350356
5041	142	148	0.415619
5092	143	199	0.0782461
5093	143	193	0.0818317
5097	143	191	0.151211
5098	143	433	0.152204
5099	143	375	0.176998
5100	143	318	0.181848
5101	143	231	0.242477
5102	143	203	0.247436
5103	143	159	0.391931
5173	144	413	0.143019
5174	144	339	0.161101
5175	144	274	0.1875
5176	144	466	0.235702
5177	144	161	0.25
5207	146	280	0.0246707
5222	146	176	0.0312653
5229	146	283	0.0885808
5231	146	191	0.0960031
5232	146	159	0.114049
5233	146	213	0.135383
5234	146	167	0.239474
5250	147	182	0.0534522
5268	147	170	0.151523
5270	147	282	0.160357
5271	147	156	0.165395
5272	147	185	0.241747
5273	147	148	0.429198
5331	148	185	0.138343
5332	148	186	0.153285
5334	148	175	0.179969
5335	148	352	0.202465
5336	148	150	0.233087
5337	148	156	0.449586
5358	149	188	0.0452911
5365	149	162	0.182879
5366	149	163	0.186989
5367	149	157	0.26685
5390	150	237	0.166282
5392	150	175	0.199254
5393	150	156	0.261981
5394	150	239	0.271378
5447	151	274	0.0808746
5448	151	200	0.0862662
5449	151	161	0.143777
5452	152	242	1
5453	152	270	1
5454	152	271	1
5455	152	292	1
5456	152	326	1
5457	152	358	1
5458	152	379	1
5459	152	380	1
5460	152	406	1
5461	152	473	1
5499	153	201	0.0816497
5500	153	198	0.0851257
5501	153	192	0.0890871
5502	153	207	0.150616
5503	153	178	0.163663
5505	153	158	0.251976
5506	153	170	0.454621
5507	154	187	0.078811
5508	154	177	0.157622
5509	154	169	0.641689
5537	155	219	0.0455961
5542	155	228	0.0636715
5543	155	240	0.0653255
5544	155	164	0.0677458
5545	155	244	0.0833655
5546	155	217	0.0996815
5576	156	158	0.0675224
5597	156	267	0.157552
5598	156	352	0.161823
5599	156	186	0.165395
5600	156	239	0.220397
5601	156	175	0.242734
5665	157	162	0.140981
5667	157	163	0.162169
5690	158	212	0.0412393
5691	158	239	0.0423904
5693	158	179	0.0765559
5694	158	201	0.092582
5695	158	183	0.134687
5696	158	170	0.185577
5756	159	283	0.0626361
5759	159	199	0.0644008
5761	159	193	0.067352
5771	159	167	0.0846668
5773	159	327	0.0891854
5777	159	191	0.124455
5780	159	433	0.146151
5781	159	231	0.235857
5782	159	318	0.239474
5783	159	251	0.254567
5784	159	203	0.475191
5816	160	339	0.0428059
5817	160	413	0.0443351
5818	160	466	0.0547997
5819	160	274	0.0581238
5820	160	161	0.0774984
5836	161	364	0.0359443
5852	161	181	0.0514344
5881	161	245	0.114332
5882	161	413	0.127128
5883	161	200	0.133333
5884	161	339	0.153429
5885	161	466	0.157135
5886	161	243	0.188713
5887	161	274	0.416667
5895	162	172	0.0236096
5899	162	163	0.222277
5941	164	311	0.0754717
5942	164	294	0.0961716
5943	164	298	0.101264
5944	164	247	0.197958
5945	164	196	0.271378
5946	164	184	0.441145
5956	165	184	0.0234404
5958	165	196	0.0249068
5959	165	247	0.0444116
5960	165	244	0.0468807
6014	166	228	0.048795
6016	166	189	0.327327
6017	166	202	0.344447
6018	166	173	0.464399
6073	167	189	0.0481125
6083	167	287	0.0668153
6084	167	309	0.0707107
6086	167	306	0.0745356
6088	167	355	0.0821995
6091	168	188	0.216025
6092	168	216	0.29038
6096	169	208	0.0505722
6098	169	187	0.101144
6099	169	195	0.108465
6100	169	177	0.151717
6138	170	182	0.0755929
6147	170	201	0.106904
6148	170	185	0.113961
6149	170	207	0.169031
6150	170	192	0.174964
6151	170	198	0.195047
6152	170	178	0.196429
6154	171	242	1
6155	171	270	1
6156	171	271	1
6157	171	292	1
6158	171	326	1
6159	171	358	1
6160	171	379	1
6161	171	380	1
6162	171	406	1
6163	171	473	1
6194	173	257	0.0239182
6200	173	202	0.32632
6201	173	189	0.361784
6202	174	242	1
6203	174	270	1
6204	174	271	1
6205	174	292	1
6206	174	326	1
6207	174	358	1
6208	174	379	1
6209	174	380	1
6210	174	406	1
6211	174	473	1
6238	175	253	0.0888231
6241	175	186	0.104828
6242	175	246	0.113228
6243	175	212	0.14825
6244	175	239	0.190485
6248	176	280	0.0239114
6259	176	229	0.0312653
6260	177	221	0.0851257
6261	177	208	0.0869565
6262	177	195	0.0932505
6263	177	187	0.130435
6348	178	198	0.13932
6349	178	183	0.145803
6350	178	207	0.147902
6351	178	214	0.169533
6352	178	215	0.411458
6420	179	332	0.0378302
6445	179	378	0.0804844
6452	179	201	0.124035
6454	179	253	0.13903
6455	179	230	0.140848
6456	179	225	0.154968
6457	179	183	0.270666
6497	180	226	0.0543928
6512	180	211	0.0877058
6513	180	290	0.104828
6514	180	334	0.131559
6515	180	197	0.158486
6516	180	265	0.190261
6517	180	317	0.199254
6518	180	194	0.245145
6555	181	232	0.0514344
6556	181	218	0.141598
6557	181	250	0.160872
6558	181	205	0.291606
6559	181	200	0.308607
6622	182	249	0.0544331
6623	182	276	0.0547723
6624	182	201	0.0565685
6625	182	198	0.0589768
6626	182	300	0.0712697
6708	183	207	0.172516
6709	183	227	0.174574
6710	183	253	0.174714
6711	183	212	0.174964
6712	183	239	0.179847
6713	183	225	0.204479
6714	183	192	0.285714
6715	183	201	0.436436
6737	184	223	0.0294245
6745	184	263	0.0460044
6746	184	298	0.0498445
6748	184	294	0.0710072
6749	184	311	0.0928727
6750	184	196	0.212512
6751	184	247	0.270666
6779	185	269	0.0895622
6780	185	282	0.120605
6781	185	227	0.12792
6805	186	325	0.112687
6806	186	335	0.116642
6807	186	303	0.121988
6808	186	275	0.125157
6809	186	352	0.131036
6810	186	246	0.154303
6869	187	208	0.0869565
6870	187	195	0.186501
6871	188	216	0.313646
6925	189	202	0.338241
6931	190	222	0.29361
6985	191	213	0.0805823
6986	191	203	0.107143
6987	191	231	0.152721
6988	191	251	0.154762
7053	192	215	0.142959
7060	192	267	0.168359
7063	192	261	0.199667
7064	192	212	0.204124
7065	192	214	0.212959
7066	192	296	0.215249
7067	192	313	0.218218
7068	192	269	0.244453
7069	192	249	0.251976
7070	192	204	0.257396
7071	192	198	0.273009
7072	192	201	0.349149
7073	192	207	0.414039
7118	193	327	0.0620704
7121	193	375	0.0811107
7122	193	355	0.0871857
7166	194	299	0.0512689
7167	194	308	0.0679018
7169	194	197	0.0757614
7170	194	238	0.111359
7171	194	317	0.127
7172	194	265	0.151585
7173	195	208	0.279751
7175	196	223	0.0312653
7177	196	311	0.0986827
7178	196	298	0.185369
7179	196	247	0.230079
7180	196	294	0.301797
7254	197	233	0.0669316
7272	197	334	0.0903508
7286	197	278	0.135526
7287	197	285	0.144338
7288	197	265	0.146999
7293	197	317	0.230921
7362	198	215	0.136602
7363	198	201	0.166812
7364	198	249	0.2809
7365	198	207	0.527504
7392	199	231	0.169031
7393	199	213	0.407718
7426	200	483	0.0381385
7451	200	209	0.0724286
7456	200	287	0.0944911
7459	200	359	0.10328
7460	200	243	0.113228
7462	200	205	0.113389
7464	200	218	0.183533
7465	200	250	0.187663
7538	201	272	0.106904
7540	201	215	0.117922
7549	201	225	0.156174
7551	201	214	0.175662
7552	201	227	0.2
7553	201	239	0.219777
7554	201	249	0.23094
7555	201	296	0.263038
7556	201	212	0.267261
7557	201	207	0.284605
7705	203	375	0.0919709
7707	203	327	0.109482
7708	203	433	0.131812
7709	203	318	0.173234
7710	203	251	0.178571
7711	203	231	0.362712
7788	204	252	0.102665
7797	204	267	0.136505
7798	204	259	0.13901
7799	204	269	0.144522
7801	204	296	0.145436
7802	204	249	0.198627
7803	204	207	0.233126
7804	204	215	0.38637
7805	204	214	0.460444
7834	205	345	0.0451754
7836	205	274	0.0472456
7837	205	245	0.0648204
7839	205	232	0.125988
7840	205	250	0.157622
7841	205	218	0.173422
7874	206	226	0.0364179
7876	206	209	0.0475517
7881	206	334	0.058722
7883	206	345	0.0627765
7885	206	266	0.125553
7886	206	236	0.131306
7887	206	210	0.140372
7888	206	234	0.352332
8005	207	230	0.153897
8006	207	282	0.156525
8008	207	225	0.172853
8010	207	296	0.181956
8012	207	227	0.189737
8013	207	212	0.211289
8014	207	215	0.217526
8015	207	214	0.277746
8016	207	249	0.334719
8021	208	221	0.425628
8071	209	274	0.0679018
8072	209	210	0.387147
8112	210	234	0.0597614
8115	210	266	0.0638877
8116	210	345	0.0638877
8117	210	236	0.0668153
8118	210	274	0.100223
8181	211	332	0.0964486
8186	211	236	0.111803
8187	211	317	0.113592
8188	211	290	0.119523
8190	211	330	0.131559
8191	211	279	0.131876
8192	211	363	0.13838
8194	211	278	0.15
8284	212	262	0.14415
8287	212	313	0.178174
8288	212	214	0.182574
8289	212	261	0.183406
8290	212	237	0.185577
8291	212	267	0.247436
8292	212	227	0.267261
8293	212	239	0.513956
8318	213	231	0.150756
8331	214	311	0.013405
8406	214	252	0.067953
8426	214	272	0.104328
8439	214	328	0.142481
8441	214	262	0.144749
8447	214	267	0.165643
8448	214	253	0.187523
8449	214	230	0.205805
8450	214	249	0.206593
8451	214	225	0.243856
8452	214	215	0.332453
8568	215	252	0.0798294
8578	215	267	0.121305
8579	215	225	0.122775
8580	215	249	0.138686
8588	217	240	0.0321246
8589	217	247	0.097092
8590	217	257	0.118033
8591	217	219	0.269069
8592	217	244	0.286972
8593	217	228	0.328768
8626	218	248	0.0483651
8627	218	235	0.0526316
8628	218	345	0.0548408
8629	218	232	0.114708
8630	218	250	0.239182
8645	219	247	0.0444116
8646	219	257	0.179969
8647	219	244	0.210963
8648	219	228	0.286446
8680	220	251	0.0445435
8683	220	286	0.0486217
8686	220	359	0.213003
8687	220	243	0.320256
8688	220	229	0.329276
8690	222	240	0.0347839
8691	223	247	0.0278747
8693	223	294	0.0487515
8694	223	273	0.0550482
8695	223	252	0.0909091
8696	223	241	0.104973
8697	223	263	0.213201
8769	225	378	0.0760042
8780	225	328	0.177343
8782	225	267	0.216883
8783	225	253	0.250078
8784	225	230	0.43069
8810	226	290	0.0370625
8811	226	312	0.0475651
8812	226	309	0.05547
8879	227	272	0.133631
8880	227	262	0.13484
8885	227	249	0.19245
8886	227	237	0.216025
8887	227	269	0.224045
8888	227	313	0.233333
8889	227	282	0.282843
8890	227	239	0.38461
8891	227	267	0.432049
8892	228	240	0.0170996
8898	228	247	0.0620174
8899	228	257	0.167542
8900	228	244	0.196396
8933	229	274	0.0635001
8935	229	359	0.131165
8936	229	243	0.201319
8991	230	332	0.0494771
9015	230	378	0.131579
9017	230	258	0.153285
9018	230	328	0.157895
9019	230	296	0.160014
9020	230	324	0.175954
9022	230	253	0.233786
9067	231	433	0.117428
9068	231	327	0.150481
9069	231	375	0.163868
9070	231	318	0.202031
9071	231	251	0.209991
9093	232	364	0.0359443
9101	232	245	0.0571662
9102	232	339	0.0613716
9103	232	466	0.0785674
9104	232	345	0.0796819
9105	232	274	0.125
9106	232	250	0.208514
9116	233	281	0.0590281
9118	233	315	0.0683409
9119	233	356	0.101339
9120	233	285	0.112709
9121	233	312	0.132572
9124	233	308	0.259948
9168	234	384	0.067082
9169	234	334	0.1
9170	234	236	0.279508
9171	234	266	0.293987
9213	235	284	0.0618064
9219	235	243	0.0779287
9220	235	341	0.0908622
9221	235	384	0.0917663
9222	235	266	0.109682
9223	235	336	0.117123
9224	235	345	0.137102
9225	235	250	0.143509
9226	235	346	0.145392
9227	235	248	0.169278
9288	236	331	0.108821
9289	236	334	0.111803
9291	236	278	0.139754
9292	236	266	0.507972
9365	237	269	0.172854
9366	237	239	0.296733
9430	238	437	0.0851835
9438	238	260	0.125471
9439	238	317	0.135769
9440	238	278	0.139443
9441	238	331	0.142187
9442	238	308	0.14518
9443	238	285	0.145479
9444	238	265	0.475349
9529	239	313	0.183147
9530	239	267	0.233147
9532	240	263	0.0180246
9534	240	257	0.0214868
9535	240	244	0.0447774
9537	242	270	1
9538	242	271	1
9539	242	292	1
9540	242	326	1
9541	242	358	1
9542	242	379	1
9543	242	380	1
9544	242	406	1
9545	242	473	1
9600	243	286	0.0934284
9603	243	334	0.101274
9605	243	274	0.141535
9606	243	245	0.155347
9607	243	359	0.233882
9609	244	263	0.0690066
9610	244	257	0.164523
9611	244	247	0.189466
9637	245	339	0.0631509
9638	245	274	0.0857493
9650	246	352	0.113228
9651	246	493	0.113228
9652	246	325	0.121716
9653	246	335	0.125988
9654	246	254	0.4967
9657	247	263	0.065372
9658	247	298	0.0708288
9659	247	311	0.109976
9660	247	294	0.112112
9690	248	470	0.0567962
9694	248	306	0.0666667
9696	248	355	0.0735215
9698	248	385	0.0763464
9701	248	384	0.0843274
9703	248	309	0.147573
9704	248	284	0.170389
9705	248	345	0.251976
9771	249	258	0.145479
9773	249	303	0.149071
9774	249	328	0.156098
9776	249	297	0.172485
9779	249	282	0.190516
9780	249	268	0.19245
9782	249	253	0.215717
9783	249	398	0.247436
9784	249	296	0.253109
9785	249	313	0.2566
9786	249	302	0.259259
9787	249	261	0.293484
9788	249	289	0.293568
9789	249	269	0.296432
9790	249	259	0.317526
9791	249	275	0.331378
9821	250	266	0.0498445
9861	251	467	0.0545545
9879	251	375	0.137956
9880	251	327	0.187683
9881	251	318	0.220479
9898	252	263	0.0473779
9899	252	273	0.0550482
9901	252	272	0.116311
9956	253	378	0.0779287
9975	253	303	0.144707
9978	253	297	0.184521
9979	253	302	0.1849
9980	253	259	0.188713
9981	253	262	0.194325
9982	253	258	0.363137
9983	254	307	0.0222828
9993	255	348	0.0833333
10013	255	300	0.145479
10014	255	276	0.149071
10015	255	275	0.152944
10016	255	272	0.154303
10017	255	354	0.154303
10018	255	307	0.15861
10019	255	261	0.17609
10020	255	256	0.178174
10021	255	310	0.180334
10022	255	264	0.187317
10023	255	320	0.204124
10087	256	340	0.0771517
10088	256	316	0.0782461
10089	256	343	0.0793884
10090	256	319	0.0864272
10092	256	272	0.103098
10093	256	300	0.116642
10094	256	338	0.140859
10130	258	321	0.0357143
10164	258	335	0.116642
10165	258	297	0.120983
10166	258	328	0.122628
10167	258	302	0.145479
10168	258	303	0.146385
10169	258	275	0.150188
10170	258	262	0.331271
10235	259	297	0.150893
10242	259	398	0.202031
10243	259	320	0.208333
10244	259	307	0.226633
10245	259	289	0.228802
10246	259	319	0.231034
10247	259	268	0.235702
10248	259	302	0.272166
10249	259	275	0.280976
10250	259	310	0.294484
10251	259	261	0.431331
10334	260	299	0.157544
10335	260	295	0.161955
10336	260	285	0.16988
10338	260	279	0.18878
10339	260	278	0.286299
10340	260	265	0.310535
10386	261	288	0.0515539
10399	261	322	0.0864586
10403	261	264	0.0989541
10405	261	344	0.109362
10415	261	262	0.14394
10424	261	310	0.19053
10425	261	289	0.232625
10426	261	269	0.234895
10427	261	307	0.251367
10428	261	275	0.302984
10429	261	313	0.35583
10488	262	288	0.0455842
10516	262	321	0.101929
10523	262	264	0.131244
10524	262	313	0.13484
10525	262	276	0.139262
10526	262	289	0.149592
10527	262	316	0.182337
10529	263	294	0.095277
10530	263	273	0.129099
10531	263	277	0.144338
10575	264	349	0.0799208
10576	264	305	0.0800071
10577	264	320	0.0860309
10578	264	321	0.0919709
10579	264	322	0.0919709
10580	264	276	0.104713
10581	264	307	0.111414
10624	265	371	0.0658744
10637	265	278	0.189814
10638	265	331	0.193549
10639	265	308	0.197623
10640	265	387	0.206835
10641	265	279	0.21456
10642	265	285	0.222783
10643	265	317	0.246416
10681	266	437	0.0857143
10683	266	286	0.0986227
10684	266	346	0.129853
10735	267	313	0.154303
10736	267	269	0.194461
10737	267	328	0.225282
10773	268	304	0.0686803
10799	268	344	0.119523
10810	268	291	0.139272
10813	268	301	0.154303
10814	268	276	0.161374
10815	268	296	0.164399
10817	268	316	0.169031
10819	268	347	0.184637
10820	268	329	0.185695
10821	268	300	0.188982
10822	268	307	0.206041
10823	268	340	0.208333
10824	268	302	0.240563
10825	268	319	0.245049
10826	268	313	0.25
10827	268	367	0.251976
10828	268	310	0.351391
10904	269	352	0.135929
10907	269	288	0.142014
10910	269	300	0.158777
10914	269	297	0.179287
10915	269	398	0.220044
10916	269	289	0.233021
10917	269	313	0.23338
10918	269	275	0.241113
10919	269	282	0.475271
10920	270	271	1
10921	270	292	1
10922	270	326	1
10923	270	358	1
10924	270	379	1
10925	270	380	1
10926	270	406	1
10927	270	473	1
10928	271	292	1
10929	271	326	1
10930	271	358	1
10931	271	379	1
10932	271	380	1
10933	271	406	1
10934	271	473	1
11001	272	320	0.0944911
11002	272	367	0.101015
11003	272	300	0.134687
11004	273	294	0.0442807
11005	273	277	0.111803
11036	274	470	0.0449013
11054	274	339	0.138086
11055	274	413	0.143019
11056	274	466	0.176777
11096	275	288	0.0447774
11102	275	304	0.0545816
11127	275	369	0.132453
11132	275	296	0.174201
11134	275	282	0.187317
11136	275	289	0.202048
11137	275	398	0.208141
11138	275	297	0.220466
11139	275	310	0.227543
11140	275	303	0.324893
11141	275	302	0.38236
11217	276	365	0.0872872
11229	276	302	0.124226
11230	276	369	0.129099
11231	276	301	0.139443
11232	276	310	0.141134
11233	276	321	0.170783
11235	276	367	0.276505
11236	277	294	0.148522
11293	278	384	0.0894427
11296	278	336	0.0978492
11301	278	404	0.163188
11303	278	290	0.179284
11304	278	308	0.202444
11305	278	363	0.20757
11306	278	285	0.228218
11307	278	312	0.230089
11308	278	279	0.230783
11309	278	331	0.243332
11310	278	295	0.282843
11347	279	299	0.161263
11348	279	293	0.170251
11349	279	312	0.202289
11350	279	330	0.20241
11351	279	285	0.210675
11352	279	387	0.220043
11353	279	331	0.278111
11372	281	371	0.0725901
11373	281	356	0.0919709
11374	281	308	0.0967868
11375	281	285	0.109109
11376	281	312	0.114587
11418	282	352	0.11767
11419	282	344	0.118322
11422	282	288	0.143427
11423	282	398	0.161624
11424	282	313	0.164992
11425	282	320	0.175
11483	284	306	0.0567962
11487	284	309	0.143684
11488	284	345	0.150269
11489	284	286	0.314923
11541	285	371	0.129364
11544	285	387	0.174078
11545	285	295	0.209787
11546	285	317	0.233314
11547	285	372	0.25064
11548	285	331	0.251748
11549	285	312	0.332567
11550	285	308	0.369611
11589	286	309	0.0825137
11590	286	334	0.0922531
11594	286	345	0.147934
11629	287	359	0.0731925
11630	287	483	0.162169
11631	287	355	0.263625
11632	287	306	0.458171
11656	288	398	0.0482945
11657	288	344	0.0606092
11658	288	289	0.0703211
11701	289	304	0.0571454
11725	289	322	0.104828
11733	289	344	0.116024
11739	289	291	0.154508
11740	289	300	0.157243
11743	289	307	0.209533
11744	289	302	0.213504
11745	289	328	0.224961
11746	289	398	0.376404
11747	289	296	0.433163
11748	289	313	0.439138
11788	290	299	0.146157
11791	290	363	0.192961
11792	290	330	0.209657
11793	290	341	0.211702
11794	290	392	0.212605
11795	290	491	0.227284
11796	290	312	0.229175
11797	290	293	0.231455
11798	290	372	0.234404
11799	290	308	0.241967
11860	291	360	0.113715
11863	291	313	0.123797
11864	291	316	0.125553
11865	291	493	0.128757
11866	291	319	0.130013
11867	291	307	0.153043
11868	291	325	0.166091
11869	291	335	0.17192
11870	291	302	0.178685
11871	292	326	1
11872	292	358	1
11873	292	379	1
11874	292	380	1
11875	292	406	1
11876	292	473	1
11907	293	299	0.157867
11908	293	295	0.159752
11909	293	363	0.178647
11910	293	317	0.183309
11911	293	372	0.202548
11912	293	312	0.222783
11913	293	331	0.23037
11914	293	387	0.276956
11915	293	330	0.283069
11916	293	308	0.392031
11918	294	311	0.115406
11919	294	298	0.144522
11952	295	346	0.11452
11953	295	336	0.115316
11954	295	404	0.131876
11957	295	341	0.156556
11958	295	491	0.164344
11959	295	330	0.170548
11960	295	308	0.17178
11961	295	317	0.180724
11962	295	387	0.185405
11963	295	331	0.229416
12016	296	304	0.0677458
12037	296	324	0.124821
12040	296	398	0.234856
12041	296	328	0.240021
12042	296	313	0.301398
12095	297	393	0.0724286
12101	297	370	0.0841965
12111	297	369	0.128037
12115	297	493	0.142044
12116	297	302	0.197126
12117	297	325	0.209953
12118	297	335	0.237078
12123	298	344	0.211472
12124	298	311	0.44556
12167	299	317	0.104179
12168	299	312	0.105511
12169	299	331	0.119022
12170	299	387	0.145741
12171	299	330	0.147468
12172	299	308	0.160911
12252	300	343	0.129641
12253	300	301	0.155523
12254	300	338	0.161015
12255	300	319	0.211702
12256	300	367	0.222222
12313	301	446	0.155265
12314	301	335	0.190476
12315	301	368	0.202031
12316	301	362	0.219578
12317	301	369	0.246885
12318	301	342	0.257172
12319	301	305	0.27904
12320	301	367	0.291606
12367	302	304	0.0793052
12377	302	344	0.115011
12383	302	305	0.126554
12386	302	493	0.186816
12388	302	316	0.19518
12389	302	325	0.200821
12390	302	319	0.215587
12391	302	307	0.237915
12392	302	310	0.270501
12393	302	303	0.422368
12440	303	305	0.127343
12441	303	335	0.139443
12442	303	316	0.152753
12443	303	398	0.165985
12444	303	493	0.196932
12445	303	325	0.26943
12498	304	369	0.0549442
12499	304	319	0.057703
12500	304	307	0.0754717
12501	304	310	0.0858085
12502	304	313	0.0915737
12553	305	310	0.128374
12554	305	362	0.129969
12555	305	361	0.131812
12556	305	367	0.144986
12557	305	325	0.17155
12558	305	335	0.202939
12559	305	342	0.273998
12584	306	309	0.0843274
12585	306	345	0.100791
12586	306	483	0.180907
12587	306	355	0.51465
12657	307	369	0.137361
12659	307	322	0.155752
12661	307	325	0.163812
12662	307	333	0.183208
12663	307	316	0.185745
12664	307	335	0.190757
12665	307	320	0.194257
12666	307	313	0.228934
12667	307	310	0.235973
12668	307	319	0.307749
12669	307	349	0.311294
12670	307	329	0.408115
12706	308	366	0.0439163
12715	308	357	0.0640184
12721	308	371	0.114754
12723	308	315	0.149409
12726	308	356	0.186933
12728	308	317	0.206965
12729	308	331	0.210181
12730	308	330	0.213066
12731	308	372	0.222334
12732	308	387	0.231627
12733	308	312	0.434749
12758	309	355	0.116248
12759	309	345	0.143427
12808	310	354	0.0834784
12826	310	428	0.131212
12828	310	338	0.142566
12831	310	316	0.158389
12834	310	398	0.178484
12835	310	337	0.182203
12836	310	349	0.184659
12837	310	367	0.19676
12838	310	340	0.208232
12839	310	347	0.230684
12840	310	313	0.234261
12841	310	320	0.248471
12842	310	319	0.306162
12845	311	344	0.164177
12883	312	366	0.0415945
12890	312	394	0.0582552
12893	312	357	0.0606339
12898	312	323	0.0766965
12900	312	371	0.108687
12901	312	382	0.112436
12905	312	341	0.152828
12907	312	315	0.176887
12909	312	356	0.196722
12910	312	387	0.2011
12911	312	331	0.211511
12912	312	330	0.252252
12970	313	322	0.0944911
12980	313	328	0.135185
12984	313	344	0.159364
12986	313	367	0.20998
12987	313	320	0.235702
12988	313	398	0.285714
13017	314	400	0.0496904
13020	314	432	0.10143
13021	314	416	0.30429
13022	314	351	0.415199
13094	315	428	0.102126
13102	315	337	0.145865
13103	315	386	0.177954
13104	315	356	0.189299
13105	315	323	0.20757
13106	315	382	0.212523
13119	316	370	0.0277885
13137	316	415	0.048795
13166	316	409	0.121988
13168	316	319	0.142014
13169	316	335	0.156492
13170	316	493	0.234404
13171	316	325	0.251976
13221	317	414	0.102632
13222	317	404	0.132407
13224	317	331	0.202698
13225	317	363	0.209585
13226	317	330	0.224161
13227	317	372	0.24505
13228	317	387	0.270765
13252	318	467	0.032075
13264	318	375	0.135185
13265	318	327	0.137934
13266	318	433	0.329368
13315	319	348	0.0808452
13317	319	468	0.0857493
13335	319	338	0.178958
13337	319	320	0.222783
13338	319	337	0.23338
13339	319	340	0.23338
13340	319	349	0.248353
13391	320	354	0.0944911
13395	320	428	0.0990148
13404	320	333	0.145095
13407	320	338	0.161374
13409	320	353	0.167836
13411	320	337	0.176777
13412	320	340	0.176777
13413	320	329	0.229786
13414	320	398	0.303046
13422	321	410	0.0345033
[truncated: 822 more rows]
